# Supplementary material for: Rapid characterization of spike variants via mammalian cell surface display
Source: Mol Cell. 2021 Dec 16;81(24):5099–5111.e8. doi: 10.1016/j.molcel.2021.11.024 (PMC8675084; doi:10.1016/j.molcel.2021.11.024)
Supplement: Data S1. Spike Display data, related to Figures 2 and 3 [file mmc2.xlsx]

## Sheet: Table Of Contents
Sheet	Description
Normalization	The normalization strategy used to calculated binding and expression values for the spike variants tested
Antibodies	Table of antibodies tested in this study
Binding	Normalized binding values for all binding measurements featured in this study
Expression	Normalized expression values for all variants featured in this study
Spike Homologs	Expression and ACE2 binding data for prefusion-stabilized spike homologs. Screened by Spike Display assay
Titration Curves	Normalized binding values for all antibody and LCB1 (micropeptide) titration experiments
Pearson Correlation Matrix	Pearson r values used for grouping NTD binding nAbs based on similarities in Spike Display measured binding patterns

## Sheet: Normalization
	Median height (H) measurements for the AF-488 and AF-647 channels were recorded for each sample. Anti-FLAG (AF-488 channel) signal was used to measure spike expression. Spike variant (x) expression relative to WT (6P-D614G) was calculated using the following equation: Anti-FLAG signal was also used as an internal normalization control to correct for changes in transfection efficiency and spike ex…

## Sheet: Antibodies
mAb	Epitope	Reference
4A8	NTD	Chi, X. et al. A neutralizing human antibody binds to the N-terminal domain of the Spike protein of SARS-CoV-2. Science (2020)
1-68	NTD	Liu, L. et al. Potent neutralizing antibodies against multiple epitopes on SARS-CoV-2 spike. Nature 584, 450–456 (2020).
1-87	NTD	Liu, L. et al. Potent neutralizing antibodies against multiple epitopes on SARS-CoV-2 spike. Nature 584, 450–456 (2020).
4-8	NTD	Liu, L. et al. Potent neutralizing antibodies against multiple epitopes on SARS-CoV-2 spike. Nature 584, 450–456 (2020).
4-18	NTD	Liu, L. et al. Potent neutralizing antibodies against multiple epitopes on SARS-CoV-2 spike. Nature 584, 450–456 (2020).
4-19	NTD	Liu, L. et al. Potent neutralizing antibodies against multiple epitopes on SARS-CoV-2 spike. Nature 584, 450–456 (2020).
5-7	NTD	Liu, L. et al. Potent neutralizing antibodies against multiple epitopes on SARS-CoV-2 spike. Nature 584, 450–456 (2020).
2-43	other - quaternary RBD epitope, binds across two RBD units	Liu, L. et al. Potent neutralizing antibodies against multiple epitopes on SARS-CoV-2 spike. Nature 584, 450–456 (2020).
CM17	NTD	Voss, W. N. et al. Prevalent, protective, and convergent IgG recognition of SARS-CoV-2 non-RBD spike epitopes. Science 372, 1108–1112 (2021).
CM25	NTD	Voss, W. N. et al. Prevalent, protective, and convergent IgG recognition of SARS-CoV-2 non-RBD spike epitopes. Science 372, 1108–1112 (2021).
CM30	NTD	Voss, W. N. et al. Prevalent, protective, and convergent IgG recognition of SARS-CoV-2 non-RBD spike epitopes. Science 372, 1108–1112 (2021).
REGN10933	RBD	Hansen, J. et al. Studies in humanized mice and convalescent humans yield a SARS-CoV-2 antibody cocktail. Science 369, 1010–1014 (2020).
REGN10987	RBD	Hansen, J. et al. Studies in humanized mice and convalescent humans yield a SARS-CoV-2 antibody cocktail. Science 369, 1010–1014 (2020).

## Sheet: Binding
		4A8				4-8				4-18				5-7				1-68				4-19				1-87				CM17				CM25				CM30				REGN10987				ACE2
Mutation(s)	Mutation location	Log2(normalized binding) Replicate 1	Log2(normalized binding) Replicate 2	Mean	S.D.	Log2(normalized binding) Replicate 1	Log2(normalized binding) Replicate 2	Mean	S.D.	Log2(normalized binding) Replicate 1	Log2(normalized binding) Replicate 2	Mean	S.D.	Log2(normalized binding) Replicate 1	Log2(normalized binding) Replicate 2	Mean	S.D.	Log2(normalized binding) Replicate 1	Log2(normalized binding) Replicate 2	Mean	S.D.	Log2(normalized binding) Replicate 1	Log2(normalized binding) Replicate 2	Mean	S.D.	Log2(normalized binding) Replicate 1	Log2(normalized binding) Replicate 2	Mean	S.D.	Log2(normalized binding) Replicate 1	Log2(normalized binding) Replicate 2	Mean	S.D.	Log2(normalized binding) Replicate 1	Log2(normalized binding) Replicate 2	Mean	S.D.	Log2(normalized binding) Replicate 1	Log2(normalized binding) Replicate 2	Mean	S.D.	Log2(normalized binding) Replicate 1	Log2(normalized binding) Replicate 2	Mean	S.D.	Log2(normalized binding) Replicate 1	Log2(normalized binding) Replicate 2	Mean	S.D.
Q14A	NTD	0.0923519	0.0632383	0.0777951	0.0145568	-0.321027	-0.194561	-0.257794	0.063233	0.257846	0.345437	0.301641	0.0437954	0.184986	0.111954	0.14847	0.036516	0.248166	0.321183	0.284675	0.0365083	-3.78103	-3.79062	-3.78583	0.00479367	-0.10705	-0.136325	-0.121688	0.0146378	-0.720158	-0.656813	-0.688486	0.0316725	0.447541	0.389384	0.418462	0.0290784	-0.832192	-0.530432	-0.681312	0.15088	0.472045	0.5985	0.535273	0.0632277	0.0779148	0.287143	0.182529	0.104614
C15A	NTD	-0.486614	-0.335863	-0.411238	0.0753752	-3.71253	-3.60074	-3.65664	0.0558969	-5.6304	-5.99893	-5.81467	0.184267	-0.744386	-0.632663	-0.688524	0.0558615	0.107046	0.150871	0.128959	0.0219123	-4.06291	-4.15992	-4.11142	0.0485053	-0.257835	-0.238513	-0.248174	0.00966122	-2.18503	-2.08253	-2.13378	0.0512502	-0.136194	-0.121627	-0.128911	0.00728364	-6.07283	-6.13315	-6.10299	0.0301628	0.476895	0.583918	0.530407	0.0535115	-0.131285	0.0729775	-0.029154	0.102131
V16A	NTD	0.141071	0.160586	0.150828	0.00975733	-0.014603	0.0729159	0.0291564	0.0437594	0.204369	0.393952	0.29916	0.0947917	0.0731209	0.107179	0.09015	0.0170291	0.150792	0.282336	0.216564	0.0657722	-3.40639	-3.47422	-3.44031	0.033917	-0.321059	-0.258005	-0.289532	0.0315272	-0.764026	-0.739533	-0.75178	0.0122464	0.131325	0.121634	0.12648	0.00484577	-5.28543	-5.23522	-5.26033	0.0251048	0.257888	0.379525	0.318706	0.0608185	-0.496269	-0.155708	-0.325989	0.170281
N17A	NTD	-0.306631	-0.141117	-0.223874	0.0827567	-1.50856	-1.39671	-1.45263	0.055924	-1.9757	-1.90268	-1.93919	0.0365068	-0.510731	-0.457231	-0.483981	0.0267497	0.17513	0.223835	0.199482	0.0243524	-2.88548	-2.92926	-2.90737	0.0218869	-0.433056	-0.540218	-0.486637	0.0535811	-1.38692	-1.25548	-1.3212	0.0657173	-0.0193434	-0.0047733	-0.0120584	0.00728507	-3.28488	-3.124	-3.20444	0.0804433	0.0584216	0.311331	0.184877	0.126455	-0.530309	-0.24328	-0.386795	0.143514
L18A	NTD	-0.19949	-0.189829	-0.19466	0.00483049	-0.924233	-0.652034	-0.788134	0.1361	-0.676313	-0.564461	-0.620387	0.0559264	-0.398832	-0.335624	-0.367228	0.031604	0.0145713	0.150835	0.0827031	0.0681318	-3.747	-3.77593	-3.76146	0.0144665	-0.476778	-0.472154	-0.474466	0.00231184	-1.1825	-1.06546	-1.12398	0.0585176	-0.092601	0.00974243	-0.0414293	0.0511717	-5.35247	-5.23599	-5.29423	0.0582389	0.199653	0.471971	0.335812	0.136159	-0.705541	-0.442789	-0.574165	0.131376
T20A	NTD	0.111822	0.189694	0.150758	0.0389359	0.248374	0.452581	0.350478	0.102104	0.350264	0.50107	0.425667	0.0754029	0.116912	0.0828643	0.099888	0.0170238	0.257923	0.218989	0.238456	0.0194671	-1.28954	-1.24562	-1.26758	0.0219578	-0.21897	-0.219048	-0.219009	3.88603e-05	-0.754268	-0.369834	-0.562051	0.192217	0.253046	0.233551	0.243298	0.00974788	-0.61322	-0.384477	-0.498849	0.114372	0.223891	0.379504	0.301697	0.0778068	-0.501207	-0.24325	-0.372228	0.128979
R21A	NTD	-0.0728796	-0.321073	-0.196976	0.124096	-0.690982	-0.691197	-0.691089	0.000107337	-0.603571	-0.501257	-0.552414	0.0511567	-1.45489	-1.46954	-1.46221	0.00732818	-0.131377	-0.116845	-0.124111	0.00726613	-4.15126	-3.4265	-3.78888	0.36238	-0.345598	0.0729706	-0.136314	0.209284	-0.67672	-0.515857	-0.596288	0.0804319	-0.30153	-0.228951	-0.265241	0.0362894	-0.900339	-0.900204	-0.900272	6.73937e-05	-0.277502	0.0923513	-0.0925751	0.184926	0.00482826	-0.058437	-0.0268044	0.0316326
T22A	NTD	0.141052	0.1508	0.145926	0.00487406	0.301752	0.350293	0.326023	0.0242702	0.238455	0.340512	0.289484	0.0510286	0.111965	0.160669	0.136317	0.0243523	0.184877	0.18007	0.182474	0.00240355	0.0487105	0.0730488	0.0608797	0.0121691	-0.0923631	0.00480302	-0.04378	0.0485831	0.0146454	0.214073	0.114359	0.0997139	0.248176	0.301749	0.274962	0.0267864	-0.481734	-0.0341088	-0.257922	0.223813	0.170326	0.325998	0.248162	0.0778361	-0.330901	-0.0437846	-0.187343	0.143558
Q23A	NTD	-0.0682133	-0.0341813	-0.0511973	0.017016	0.175226	0.253075	0.21415	0.0389245	0.0486273	0.116665	0.0826461	0.0340188	0.160664	0.184974	0.172819	0.0121552	0.141058	0.165459	0.153258	0.0122006	-0.0486313	0.0584846	0.00492664	0.053558	-0.0291823	-0.218987	-0.124085	0.0949024	-0.00493315	0.0974189	0.0462429	0.051176	-0.0535773	-0.0875926	-0.0705849	0.0170076	-0.491471	-0.233565	-0.362518	0.128953	0.13629	0.199454	0.167872	0.0315823	-0.496357	-0.29192	-0.394138	0.102218
P25A	NTD	4.04312e-05	-0.0390007	-0.0194801	0.0195206	-0.0339213	0.082702	0.0243904	0.0583116	0.0729381	0.141005	0.106972	0.0340335	0.0244707	0.180094	0.102283	0.0778118	0.141117	0.111856	0.126487	0.0146304	0.126529	0.267694	0.197111	0.0705825	-0.150864	-0.209306	-0.180085	0.0292207	-0.76395	-0.734715	-0.749332	0.0146173	0.447541	0.141098	0.294319	0.153221	-1.747	-1.47942	-1.61321	0.133788	0.360122	0.462264	0.411193	0.0510713	-0.0729687	0.0535113	-0.00972872	0.06324
P26A	NTD	0.126431	0.218924	0.172677	0.0462469	0.175259	0.204385	0.189822	0.0145631	0.214063	0.286981	0.250522	0.0364589	0.297011	0.462309	0.37966	0.082649	0.243236	0.321131	0.282184	0.0389475	0.262773	0.360143	0.311458	0.0486847	-0.0292122	0.00482123	-0.0121955	0.0170167	-0.627728	-0.486603	-0.557166	0.0705626	-0.136194	0.408701	0.136253	0.272448	-0.763961	-0.515813	-0.639887	0.124074	0.447695	0.525474	0.486584	0.0388898	0.0244167	0.155777	0.0900969	0.0656802
H66A	NTD	0.00982601	-0.214486	-0.10233	0.112156	-0.136095	-0.131256	-0.133675	0.00241921	-0.0730199	0.121587	0.0242835	0.0973035	0.0244954	0.0583856	0.0414405	0.0169451	-0.0583937	-0.0925737	-0.0754837	0.01709	0.939061	-1.1146	-0.0877704	1.02683	0.0435568	-0.126495	-0.0414693	0.0850261	-0.160608	-0.155562	-0.158085	0.00252305	-0.0145692	-0.0779306	-0.0462499	0.0316807	-1.33391	-1.0123	-1.1731	0.160805	0.150617	0.0632143	0.106916	0.0437016	0.272547	0.0536365	0.163092	0.109455
I68A	NTD	-7.10245e-05	-0.316248	-0.158159	0.158088	0.0973195	-0.257812	-0.0802465	0.177566	0.0486584	0.272464	0.160561	0.111903	0.0584666	-5.32414e-05	0.0292067	0.0292599	-0.209286	-0.107165	-0.158225	0.0510609	0.267316	0.189738	0.228527	0.0387891	-0.223892	-0.034009	-0.128951	0.0949417	-0.418477	-0.326105	-0.372291	0.0461861	-0.292007	-0.0536496	-0.172828	0.119179	-1.75188	-1.61544	-1.68366	0.068224	-0.00497632	0.043665	0.0193443	0.0243207	-0.0680454	-0.145856	-0.106951	0.0389052
H69A	NTD	0.223738	-0.121673	0.0510327	0.172706	0.0341176	-0.097437	-0.0316597	0.0657773	-0.00498182	0.282388	0.138703	0.143685	-0.282123	-0.238338	-0.26023	0.0218924	0.116761	0.106886	0.111824	0.00493761	-1.48434	-1.30435	-1.39435	0.0899969	0.0144823	0.223902	0.119192	0.10471	0.136271	0.160613	0.148442	0.0121711	0.0728957	0.131353	0.102125	0.0292288	0.00962134	0.102066	0.0558436	0.0462222	0.0825499	0.0631218	0.0728359	0.00971407	0.082825	-0.072899	0.004963	0.077862
V70A	NTD	0.0485709	0.136228	0.0923995	0.0438286	0.092533	0.155651	0.124092	0.031559	0.126493	0.214015	0.170254	0.0437607	0.24337	0.301726	0.272548	0.0291779	0.160562	0.243352	0.201957	0.0413948	-0.0194173	0.0438299	0.0122063	0.0316236	-0.150818	-0.204386	-0.177602	0.0267841	-0.374753	-0.155712	-0.265232	0.109521	0.131325	0.194695	0.16301	0.0316848	-0.832163	-0.545076	-0.688619	0.143543	0.403883	0.486565	0.445224	0.0413414	-0.34541	-0.18975	-0.26758	0.07783
S71A	NTD	0.0632766	0.145949	0.104613	0.0413361	0.209352	0.28221	0.245781	0.0364289	0.0729001	0.214041	0.143471	0.0705705	0.223914	0.321288	0.272601	0.0486873	0.248125	0.209198	0.228661	0.0194639	-0.194585	-0.0145761	-0.10458	0.0900043	-0.248159	-0.223912	-0.236036	0.0121232	-0.399087	-0.121655	-0.260371	0.138716	-0.0193434	0.340652	0.160654	0.179998	-0.695948	-0.442767	-0.569357	0.126591	0.111912	0.262729	0.18732	0.0754084	-0.155648	0.0437894	-0.0559292	0.0997186
G72A	NTD	0.116706	0.21896	0.167833	0.0511273	0.131444	0.311436	0.22144	0.089996	0.219033	0.296678	0.257855	0.0388225	-0.0583918	7.83094e-05	-0.0291568	0.0292351	0.248204	0.267666	0.257935	0.00973099	-0.579077	-0.384396	-0.481737	0.0973405	-0.0730265	-0.0534757	-0.0632511	0.00977541	-0.170234	0.0924552	-0.0388896	0.131345	-0.092601	0.306617	0.107008	0.199609	-0.126601	0.0730461	-0.0267774	0.0998235	0.165424	0.262725	0.214074	0.0486504	0.121662	0.457532	0.289597	0.167935
T73A	NTD	0.0388414	0.0827262	0.0607838	0.0219424	-0.00476835	0.097244	0.0462378	0.0510062	-0.0778675	0.033922	-0.0219728	0.0558947	0.0877295	0.233583	0.160656	0.0729266	0.126493	0.0875886	0.107041	0.0194521	0.121685	0.24821	0.184947	0.0632627	-0.145986	-0.262881	-0.204434	0.0584472	0.0243628	0.262857	0.14361	0.119247	0.253046	0.155732	0.204389	0.0486573	-0.399076	-0.0584803	-0.228778	0.170298	-0.0729855	-0.0195293	-0.0462574	0.0267281	0.15572	0.384416	0.270068	0.114348
N74A	NTD	0.180062	0.204354	0.192208	0.0121461	0.228906	0.267513	0.24821	0.0193034	0.364957	0.540036	0.452496	0.0875395	0.180128	0.364876	0.272502	0.092374	0.267634	0.321308	0.294471	0.026837	0.253145	0.360077	0.306611	0.0534661	-0.0244125	-0.0196068	-0.0220096	0.00240283	0.218787	0.272504	0.245645	0.0268583	0.248176	0.340607	0.294391	0.0462156	0.33094	0.559727	0.445333	0.114394	0.141074	0.467179	0.304126	0.163053	-0.126543	0.204385	0.0389211	0.165464
G76A	NTD	0.0730341	0.0923472	0.0826906	0.00965655	0.19486	0.25792	0.22639	0.0315299	0.345525	0.481574	0.41355	0.0680245	0.262918	0.248313	0.255615	0.00730233	0.262709	0.189731	0.22622	0.0364886	0.107073	0.184972	0.146023	0.0389492	0.238401	0.228732	0.233567	0.00483461	0.0146254	0.306451	0.160538	0.145913	-0.0535773	0.131368	0.0388954	0.0924727	0.287079	0.428022	0.35755	0.0704712	0.165474	0.321098	0.243286	0.0778123	-0.00979771	0.199575	0.0948888	0.104686
K77A	NTD	0.194522	-0.306705	-0.0560915	0.250614	-0.0680427	-0.155641	-0.111842	0.0437992	0.0388351	0.0681387	0.0534869	0.0146518	-1.54741	-1.76134	-1.65437	0.106965	-0.068166	0.136286	0.0340599	0.102226	-4.577	-1.91289	-3.24494	1.33206	-0.0876038	0.223881	0.0681387	0.155743	0.199435	0.204105	0.20177	0.00233489	-0.0972993	0.141061	0.0218808	0.11918	-0.311583	-0.223751	-0.267667	0.0439158	-0.0292322	0.170236	0.070502	0.0997342	0.0731541	-0.0144735	0.0293403	0.0438138
K97A	NTD	0.141085	-0.165516	-0.0122156	0.1533	-0.111967	-0.345397	-0.228682	0.116715	-0.0291577	0.102258	0.0365502	0.0657079	-0.0389298	0.0729069	0.0169886	0.0559183	0.00967654	-0.0146382	-0.00248081	0.0121573	0.0532814	0.121694	0.0874877	0.0342063	-0.092422	0.00965752	-0.0413822	0.0510397	0.267606	0.150913	0.20926	0.0583467	-0.0972289	0.175086	0.0389285	0.136157	0.121555	0.0876376	0.104596	0.0169589	0.0583123	-0.063477	-0.00258234	0.0608947	0.111875	-0.277309	-0.0827169	0.194592
S98A	NTD	0.228619	-0.277416	-0.0243981	0.253017	-0.0828214	-0.189656	-0.136239	0.0534173	0.102238	0.214113	0.158175	0.0559375	-0.0145153	-0.233583	-0.124049	0.109534	-0.00481516	-0.121879	-0.0633473	0.0585321	-0.0487302	0.0536215	0.00244564	0.0511758	-0.0341205	0.0876076	0.0267436	0.0608641	0.165327	-0.087627	0.0388501	0.126477	-0.121694	-0.17493	-0.148312	0.0266177	-0.340657	-0.22889	-0.284774	0.0558834	0.0972648	-0.209186	-0.0559607	0.153226	-0.0435987	-0.16058	-0.10209	0.0584909
T124A	NTD	0.0728981	-0.277496	-0.102299	0.175197	-0.107167	-0.165174	-0.136171	0.0290033	-0.233478	0.170279	-0.0315995	0.201879	-0.944504	-0.905121	-0.924813	0.0196916	0.0240393	-0.00502609	0.00950661	0.0145327	-1.63414	-1.14337	-1.38876	0.245383	-0.0489835	0.0435232	-0.00273013	0.0462534	-0.0393087	0.189504	0.0750975	0.114406	-0.267588	0.107215	-0.0801864	0.187402	-0.652364	-0.50635	-0.579357	0.0730069	-0.0240115	-0.16543	-0.0947208	0.0707093	0.0782987	0.272679	0.175489	0.0971901
L141A	NTD	-1.09497	-1.04138	-1.06818	0.0267946	-0.982729	-0.905086	-0.943908	0.0388213	-0.145953	-0.053588	-0.0997704	0.0461824	-0.189666	-0.0582831	-0.123975	0.0656915	-0.788323	-0.661844	-0.725083	0.0632394	-3.5474	-3.54208	-3.54474	0.00265676	-0.204283	-0.214075	-0.209179	0.00489611	-5.0801	-5.10437	-5.09224	0.0121315	-1.3627	-1.45988	-1.41129	0.0485912	-5.97949	-6.02337	-6.00143	0.021942	0.447713	0.569358	0.508536	0.0608227	-0.0778705	0.116816	0.0194727	0.0973433
G142A	NTD	0.0388557	0.194523	0.11669	0.0778339	-0.0436454	0.233667	0.0950106	0.138656	-0.233693	-0.136327	-0.18501	0.0486829	-0.350271	-0.199417	-0.274844	0.0754271	0.0632198	0.155697	0.109459	0.0462388	-1.45984	-1.36235	-1.41109	0.0487488	-0.150876	-0.116792	-0.133834	0.0170418	-0.598492	-0.326034	-0.462263	0.136229	0.126536	0.214202	0.170369	0.043833	-1.84417	-1.54261	-1.69339	0.150781	0.423313	0.559623	0.491468	0.0681548	0.0730056	0.365032	0.219019	0.146013
V143A	NTD	0.0826675	-0.243552	-0.0804422	0.16311	-0.141059	-0.209267	-0.175163	0.0341039	-0.039014	0.267739	0.114363	0.153377	-0.277451	-0.199535	-0.238493	0.0389583	-0.0292084	-0.000107704	-0.0146581	0.0145504	0.0140569	0.155659	0.0848578	0.0708009	0.038828	0.0291857	0.0340068	0.00482115	-0.807785	-0.720387	-0.764086	0.0436994	-0.287072	-0.20422	-0.245646	0.0414261	-3.90371	-3.94222	-3.92296	0.0192596	0.233316	0.087539	0.160427	0.0728884	-0.0730101	0.0975911	0.0122905	0.0853006
Y144A	NTD	0.0437119	-0.0294002	0.00715586	0.036556	-6.28027	-5.32874	-5.80451	0.475762	-0.151072	0.282156	0.0655417	0.216614	-0.160609	0.0535442	-0.0535322	0.107076	-0.0535493	-0.345569	-0.199559	0.14601	-0.399173	-0.155721	-0.277447	0.121726	-0.0536753	-0.174924	-0.1143	0.0606245	-0.83238	-0.997489	-0.914934	0.082554	-0.136449	-0.345623	-0.241036	0.104587	-4.70095	-4.40049	-4.55072	0.150231	0.184587	-0.111699	0.0364436	0.148143	0.204382	0.0682096	0.136296	0.068086
Y145A	NTD	-5.0213	-4.77342	-4.89736	0.12394	0.121629	-0.0096175	0.0560057	0.0656232	0.00959997	0.408859	0.209229	0.199629	-0.442909	-0.345437	-0.394173	0.048736	-5.39677	-6.2823	-5.83953	0.442764	-1.07537	0.720238	-0.177565	0.897802	-1.02687	-1.06089	-1.04388	0.0170112	-6.10957	-5.94262	-6.0261	0.0834789	-3.88836	-3.29936	-3.59386	0.294497	0.73954	0.486537	0.613038	0.126501	0.267541	0.0874216	0.177481	0.0900599	0.360221	0.131432	0.245826	0.114394
H146A	NTD	0.00481741	-0.199652	-0.0974172	0.102235	-0.321234	-0.252935	-0.287084	0.0341498	-0.238504	0.355302	0.0583988	0.296903	-0.462338	-0.252924	-0.357631	0.104707	-0.0048702	-0.189829	-0.0973497	0.0924795	-0.112008	-0.0875752	-0.0997916	0.0122164	-0.0292988	0.0486284	0.00966484	0.0389636	-0.773707	-0.530312	-0.65201	0.121698	-0.257971	-0.0146381	-0.136305	0.121667	-0.0731422	-0.13629	-0.104716	0.031574	0.0924136	-0.048703	0.0218553	0.0705583	0.107021	-0.131403	-0.0121906	0.119212
K147A	NTD	-3.15829	-3.39162	-3.27496	0.116663	-6.53567	-5.78494	-6.16031	0.375366	-3.7808	-3.3767	-3.57875	0.20205	-0.0827109	0.15095	0.0341194	0.11683	-5.38692	-6.37943	-5.88317	0.496255	-0.160608	-0.0876305	-0.124119	0.0364887	-0.535303	-0.598515	-0.566909	0.0316064	-5.77123	-5.33337	-5.5523	0.218929	-3.38211	-2.89574	-3.13892	0.243184	-0.00502989	-0.00967658	-0.00735323	0.00232334	0.0874262	-0.248324	-0.0804487	0.167875	0.141203	-0.179818	-0.0193076	0.160511
N148A	NTD	9.60775e-06	-0.121689	-0.0608395	0.0608491	-0.248161	-0.199454	-0.223808	0.0243535	-0.180069	0.243361	0.0316465	0.211715	-0.277428	0.136323	-0.0705522	0.206875	0.0486139	-0.126448	-0.0389173	0.0875312	0.345223	0.180027	0.262625	0.0825981	0.0487211	0.0243139	0.0365175	0.0122036	-0.403898	-0.0484198	-0.226159	0.177739	-0.243362	0.033895	-0.104734	0.138629	-2.35484	-2.41814	-2.38649	0.0316498	0.248058	0.0193082	0.133683	0.114375	0.146056	0.228593	0.187324	0.0412687
N149A	NTD	0.0875471	-0.185028	-0.0487405	0.136288	-0.194608	-0.136149	-0.165378	0.0292296	-0.141153	0.175218	0.0170329	0.158185	-0.301583	-0.29199	-0.296787	0.00479623	0.0728658	-0.00484388	0.034011	0.0388548	0.4378	0.442869	0.440335	0.00253435	-0.0146093	0.0730774	0.0292341	0.0438434	-0.0682257	0.199512	0.0656429	0.133869	-0.0583452	0.228632	0.0851432	0.143488	-1.03165	-0.924705	-0.978179	0.0534739	-0.0535657	-0.180144	-0.116855	0.0632891	0.102177	-0.130934	-0.0143788	0.116556
K150A	NTD	-0.666566	-0.817499	-0.742032	0.0754665	-0.603344	-0.452508	-0.527926	0.0754178	-0.583994	-0.068196	-0.326095	0.257899	-0.437932	-0.292007	-0.36497	0.0729624	-0.96367	-0.856524	-0.910097	0.0535733	-0.418843	-0.423476	-0.42116	0.00231655	-0.525576	-0.442671	-0.484124	0.0414525	-2.32111	-2.39431	-2.35771	0.0366015	-0.841741	-0.74467	-0.793205	0.0485356	-1.31907	-1.29936	-1.30921	0.00985607	-0.360175	-0.447826	-0.404001	0.0438259	-0.306663	-0.0487593	-0.177711	0.128952
S151A	NTD	0.10211	-0.112074	-0.00498172	0.107092	-0.0536043	-0.14108	-0.097342	0.0437377	0.0436329	0.141211	0.0924221	0.0487892	-0.14592	-0.340588	-0.243254	0.0973342	0.102219	0.0194304	0.0608246	0.0413942	0.26737	0.374726	0.321048	0.0536779	-0.00488661	0.111973	0.053543	0.0584296	0.306436	0.335813	0.321125	0.0146883	0.204428	0.243001	0.223714	0.0192866	-0.0389779	0.000135729	-0.0194211	0.0195568	0.141043	0.107012	0.124028	0.0170156	0.0875916	0.0390713	0.0633315	0.0242601
W152A	NTD	-2.50139	-2.53536	-2.51838	0.0169825	-0.180011	0.0145731	-0.0827191	0.0972923	-0.37481	0.321192	-0.0268089	0.348001	-0.836981	-0.559433	-0.698207	0.138774	-1.679	-1.77119	-1.7251	0.0460959	-0.423731	-0.306574	-0.365153	0.0585788	-0.720208	-0.74454	-0.732374	0.0121659	-5.75278	-5.40604	-5.57941	0.17337	-1.83931	-1.14871	-1.49401	0.345299	-5.39919	-5.26288	-5.33103	0.0681572	0.223693	-0.117051	0.0533207	0.170372	0.0730308	-0.189803	-0.0583862	0.131417
M153A	NTD	0.0486718	-0.209435	-0.0803816	0.129053	-0.0535625	0.0291048	-0.0122288	0.0413337	-0.258005	0.146022	-0.0559913	0.202013	-0.116854	-0.0728453	-0.0948496	0.0220043	-0.00983076	-0.214129	-0.11198	0.102149	-0.248282	-0.282267	-0.265275	0.0169923	-0.107082	-0.0243464	-0.065714	0.0413676	-0.657012	-0.457345	-0.557179	0.0998336	-0.763925	0.0288834	-0.367521	0.396404	-1.3189	-1.16311	-1.24101	0.0778959	0.0874323	-1.93653e-05	0.0437065	0.0437258	0.0244437	0.0488689	0.0366563	0.0122126
E154A	NTD	0.184746	-0.0438108	0.0704676	0.114278	-0.0487028	-0.034005	-0.0413539	0.00734887	0.0193675	0.389305	0.204336	0.184969	0.0194737	0.209173	0.114324	0.0948499	0.107015	0.00482099	0.0559179	0.0510969	-0.0098982	-0.107216	-0.0585572	0.048659	0.0876001	0.194729	0.141165	0.0535647	-0.326074	-0.301936	-0.314005	0.0120689	-0.228942	-0.0148863	-0.121914	0.107028	-2.75439	-2.62732	-2.69085	0.0635334	0.145776	0.194662	0.170219	0.024443	0.287024	0.1022	0.194612	0.0924119
S155A	NTD	-0.00488699	-0.0877644	-0.0463257	0.0414387	-0.0485726	0.00493603	-0.0218183	0.0267543	-0.0293251	0.433121	0.201898	0.231223	0.0730626	0.238379	0.155721	0.0826582	-0.146027	-0.102378	-0.124203	0.0218244	0.554443	0.33093	0.442686	0.111757	-0.0583918	-0.0389734	-0.0486826	0.00970923	-1.17742	-1.16292	-1.17017	0.00725069	-0.350297	-0.253384	-0.301841	0.0484565	-4.25009	-4.35584	-4.30297	0.0528732	0.199417	0.0582942	0.128856	0.0705616	0.175156	-0.131253	0.0219513	0.153205
E156A	NTD	0.11689	-0.00998569	0.0534519	0.0634376	-4.40321	-4.42844	-4.41583	0.012613	-0.0681949	0.374845	0.153325	0.22152	-1.21145	-1.13385	-1.17265	0.0387985	0.0679578	-0.0925099	-0.0122761	0.0802338	-3.72453	-3.38781	-3.55617	0.168357	0.0440029	-3.14671e-05	0.0219857	0.0220172	0.0824647	0.121439	0.101952	0.0194874	0.0050809	0.179821	0.0924508	0.0873699	-0.875628	-0.666433	-0.771031	0.104598	0.141189	0.131293	0.136241	0.0049479	0.301935	0.077897	0.189916	0.112019
F157A	NTD	-0.0098139	-0.0925344	-0.0511742	0.0413603	-0.871331	-0.778481	-0.824906	0.0464249	-0.374834	0.0487018	-0.163066	0.211768	-3.22642	-3.26023	-3.24333	0.0169052	0.136152	0.034038	0.0850951	0.0510571	-4.49678	-4.12627	-4.31153	0.185254	0.0146208	0.0925479	0.0535844	0.0389635	0.0582943	0.228667	0.143481	0.0851864	-0.0437539	0.233393	0.0948196	0.138573	0.491389	0.501134	0.496261	0.00487221	0.116631	-0.267793	-0.0755805	0.192212	0.0974559	-0.0582877	0.0195841	0.0778718
R158A	NTD	0.0924517	0.0144835	0.0534676	0.0389841	-4.83779	-4.43214	-4.63497	0.202828	-1.74726	-1.309	-1.52813	0.219129	-0.564399	-0.656819	-0.610609	0.0462104	0.00977444	-0.0145478	-0.00238666	0.0121611	-4.30891	-4.13616	-4.22254	0.086377	-0.058383	0.189761	0.065689	0.124072	-0.224046	-0.277479	-0.250762	0.0267163	-0.0828535	0.0389229	-0.0219653	0.0608882	-4.93547	-5.29383	-5.11465	0.179178	-0.0145745	-0.0244493	-0.0195119	0.00493737	0.121614	-0.0826031	0.0195057	0.102109
V159A	NTD	-0.0488438	0.0777662	0.0144612	0.063305	-0.369865	-0.116704	-0.243284	0.12658	-0.00497572	0.287154	0.141089	0.146065	-1.66417	-1.50339	-1.58378	0.0803885	0.136337	0.0633175	0.0998273	0.0365098	-4.19948	-3.58198	-3.89073	0.30875	0.155806	0.233742	0.194774	0.0389682	0.0145386	0.0872493	0.050894	0.0363553	-0.321191	0.155806	-0.0826928	0.238498	0.325773	0.350291	0.338032	0.012259	0.238481	0.00987126	0.124176	0.114305	0.204311	0.0584294	0.13137	0.0729406
Y160A	NTD	0.097613	-0.0535905	0.0220113	0.0756017	0.0388538	0.165429	0.102141	0.0632877	-0.199726	0.364894	0.0825838	0.28231	-0.403718	0.0486835	-0.177517	0.226201	-0.000132016	-0.121418	-0.0607749	0.0606428	-1.33374	-1.11932	-1.22653	0.10721	0.223589	0.131446	0.177517	0.0460712	-0.992632	-0.661357	-0.826994	0.165638	-0.117125	-0.00989586	-0.0635104	0.0536145	-1.96628	-1.79078	-1.87853	0.0877477	0.296771	0.335437	0.316104	0.0193328	0.345508	-0.0241657	0.160671	0.184837
F175A	NTD	0.0439955	0.0486259	0.0463107	0.0023152	-0.0340439	-0.00481826	-0.0194311	0.0146128	-0.0633979	0.18981	0.0632059	0.126604	-0.690981	-0.30659	-0.498785	0.192195	0.111695	0.136418	0.124056	0.0123615	0.622546	0.374669	0.498607	0.123939	0.180029	0.25791	0.218969	0.0389402	-0.0974865	0.0144342	-0.0415262	0.0559603	-0.039033	0.175216	0.0680916	0.107125	-0.603646	-0.413546	-0.508596	0.09505	0.21892	0.282238	0.250579	0.0316589	0.286943	0.228731	0.257837	0.0291061
L176A	NTD	-0.0292107	-0.121693	-0.0754518	0.046241	-0.111924	-0.0243989	-0.0681615	0.0437626	-0.170356	0.287085	0.0583642	0.22872	-0.223938	0.160537	-0.0317007	0.192238	-0.0534851	-0.170398	-0.111942	0.0584566	0.758859	0.554688	0.656774	0.102085	-0.0292909	-0.111755	-0.070523	0.0412321	-0.379595	-0.462488	-0.421041	0.0414463	-0.150796	-0.111869	-0.131333	0.0194634	-1.83446	-1.79589	-1.81517	0.0192874	0.102134	-0.034167	0.0339834	0.0681504	0.267734	0.1024	0.185067	0.0826672
M177A	NTD	0.141055	-0.03898	0.0510376	0.0900176	-0.0923793	0.0729161	-0.0097316	0.0826477	-0.0779218	0.306577	0.114328	0.19225	-0.340628	-0.160593	-0.250611	0.0900173	0.0777507	-0.0633294	0.00721065	0.07054	-0.000249953	-0.111814	-0.056032	0.055782	-0.0584468	0.024246	-0.0171004	0.0413464	-0.107076	-0.0148094	-0.0609424	0.0461331	-0.00484192	0.0776943	0.0364262	0.0412681	-0.190055	-0.111997	-0.151026	0.0390292	0.102179	0.0292101	0.0656944	0.0364844	0.0923538	0.131296	0.111825	0.0194711
D178A	NTD	0.116725	-0.131512	-0.00739331	0.124118	-0.145961	4.89668e-05	-0.072956	0.073005	-0.116782	0.267597	0.0754075	0.192189	-0.331067	-0.296695	-0.313881	0.0171859	0.170303	-0.092634	0.0388343	0.131468	0.165181	0.121709	0.143445	0.0217363	0.0634288	-0.00474261	0.0293431	0.0340857	-0.165478	-0.0829114	-0.124195	0.0412835	-0.145768	0.131015	-0.00737648	0.138391	-0.146059	-0.233733	-0.189896	0.0438372	0.22858	-0.0340285	0.0972756	0.131304	0.374917	0.277462	0.326189	0.0487278
L179A	NTD	0.0534142	-0.0877235	-0.0171547	0.0705689	-0.0584412	-0.121647	-0.0900441	0.0316028	-0.160585	0.228769	0.0340919	0.194677	-0.525644	-0.749242	-0.637443	0.111799	0.0680965	-0.029227	0.0194348	0.0486618	-0.170497	-0.150829	-0.160663	0.00983374	0.102072	0.00486516	0.0534687	0.0486035	0.0632796	0.0631769	0.0632282	5.13635e-05	-0.23362	-0.0194828	-0.126552	0.107069	-0.0634459	0.000111052	-0.0316674	0.0317785	0.165424	-0.00977412	0.0778248	0.0875989	0.160654	-0.0971926	0.0317308	0.128923
E180A	NTD	-0.00505687	0.0144651	0.00470411	0.00976098	0.00450823	0.0341403	0.0193243	0.0148161	0.00478007	0.418487	0.211634	0.206854	-0.170947	0.024397	-0.0732752	0.0976722	0.136245	0.179805	0.158025	0.0217798	0.10197	0.228754	0.165362	0.0633919	0.204338	0.233457	0.218897	0.0145594	-0.00977086	0.180194	0.0852118	0.0949826	-0.146495	0.204394	0.0289494	0.175445	0.014708	0.111859	0.0632836	0.0485756	0.116616	-0.136441	-0.00991235	0.126528	0.272437	0.165679	0.219058	0.0533793
G181A	NTD	0.150623	0.136132	0.143377	0.00724561	-0.0147437	0.107043	0.0461494	0.0608931	-0.131658	0.262789	0.0655656	0.197223	0.267223	0.374727	0.320975	0.0537524	-0.019446	0.106951	0.0437523	0.0631983	0.671311	0.574082	0.622697	0.0486145	0.0485815	0.175278	0.11193	0.0633483	-0.0392318	0.00959398	-0.0148189	0.0244129	0.0779933	0.223887	0.15094	0.0729469	-0.204578	-0.189859	-0.197219	0.00735933	0.180015	0.155501	0.167758	0.0122571	0.233632	0.0878118	0.160722	0.0729101
K182A	NTD	0.0241863	0.214172	0.119179	0.0949929	0.112154	0.384475	0.248314	0.136161	0.218707	0.462042	0.340374	0.121668	0.277667	0.433382	0.355525	0.0778576	0.204253	0.457613	0.330933	0.12668	0.632536	0.739824	0.68618	0.0536437	0.0829106	0.155751	0.119331	0.03642	-0.209206	-0.0535807	-0.131393	0.0778125	0.496246	0.691158	0.593702	0.0974563	-0.476816	-2.99504e-05	-0.238423	0.238393	0.812582	0.909851	0.861217	0.0486344	0.637667	0.871024	0.754346	0.116678
Q183A	NTD	0.228624	0.145883	0.187254	0.0413702	0.0874093	0.141198	0.114304	0.0268944	-0.0393132	0.345558	0.153122	0.192436	0.228938	0.17042	0.199679	0.0292587	0.107032	0.05358	0.0803061	0.0267261	0.0825642	0.126384	0.104474	0.0219097	0.204273	0.116922	0.160597	0.0436755	0.0143001	0.0827922	0.0485461	0.034246	0.21896	0.189863	0.204412	0.0145482	0.160431	0.063237	0.111834	0.0485968	0.223661	0.063315	0.143488	0.0801732	0.209367	0.0876841	0.148525	0.0608412
G184A	NTD	0.0535845	0.22869	0.141137	0.0875526	0.0487501	0.345529	0.19714	0.14839	0.21906	0.389081	0.30407	0.0850104	-0.0680059	0.0778665	0.00493031	0.0729362	0.155776	0.146047	0.150911	0.00486432	0.287183	0.44771	0.367447	0.0802637	-0.0875373	-0.0731253	-0.0803313	0.00720602	-0.267567	-0.150801	-0.209184	0.0583828	-0.150866	-0.184837	-0.167851	0.0169856	-0.170378	0.0438265	-0.0632755	0.107102	0.248254	0.564378	0.406316	0.158062	-0.0777773	0.219036	0.0706291	0.148406
N185A	NTD	0.0875016	0.0584527	0.0729772	0.0145244	-0.12647	0.253058	0.063294	0.189764	0.0679892	0.238461	0.153225	0.0852359	0.0147445	0.296897	0.155821	0.141076	0.160506	0.214209	0.187358	0.0268513	0.233601	0.384535	0.309068	0.0754673	-0.136372	0.00473756	-0.0658174	0.070555	-0.330951	-0.165541	-0.248246	0.0827051	0.146018	0.204384	0.175201	0.029183	-0.160671	0.204453	0.0218911	0.182562	0.243323	0.467129	0.355226	0.111903	0.0584408	0.316351	0.187396	0.128955
F186A	NTD	0.126482	0.111927	0.119204	0.00727759	-0.13613	0.282238	0.0730542	0.209184	-0.00483075	0.311368	0.153269	0.158099	-0.398964	-0.204241	-0.301603	0.0973614	0.145913	0.131339	0.138626	0.00728677	0.131388	0.189801	0.160594	0.0292062	-0.282123	-0.00493839	-0.143531	0.138592	-0.199627	0.16066	-0.0194834	0.180144	0.0145169	0.0633241	0.0389205	0.0244036	0.179908	0.700547	0.440227	0.26032	-0.0194365	0.379495	0.180029	0.199466	0.102276	0.311479	0.206877	0.104602
H245A	NTD	-0.253006	-0.26311	-0.258058	0.0050523	-0.297063	-0.141162	-0.219112	0.0779505	-0.155879	0.209161	0.0266412	0.18252	-0.218709	-0.150825	-0.184767	0.0339421	-0.0289762	-0.272559	-0.150767	0.121791	0.456884	0.540001	0.498443	0.0415585	-0.243122	-0.437719	-0.34042	0.0972986	-0.51112	-0.462353	-0.486736	0.0243836	-0.257765	-0.0875023	-0.172633	0.0851312	0.102198	-0.126638	-0.0122202	0.114418	-0.155558	-0.126789	-0.141173	0.0143841	0.0831169	0.0635151	0.073316	0.00980089
R246A	NTD	-0.35046	-0.408867	-0.379663	0.0292034	-6.39866	-5.62975	-6.0142	0.384452	-0.165518	0.282259	0.0583703	0.223888	-1.71274	-1.67395	-1.69335	0.0193953	-0.0877425	-0.325848	-0.206795	0.119053	-4.51201	-3.957	-4.2345	0.277507	-0.0682531	-0.136244	-0.102248	0.0339952	-1.99992	-1.68908	-1.8445	0.155422	-2.7883	-1.89256	-2.34043	0.447866	-5.22816	-4.81372	-5.02094	0.207221	0.131387	-0.0779542	0.0267162	0.10467	0.160591	-0.0634586	0.0485662	0.112025
S247A	NTD	0.131373	0.170187	0.15078	0.0194073	0.214107	0.267702	0.240905	0.0267974	-0.218884	-0.0925254	-0.155705	0.0631795	-0.554654	-0.467117	-0.510885	0.0437684	-0.10707	-0.0536018	-0.080336	0.0267342	-3.3042	-3.36686	-3.33553	0.0313271	0.199451	0.189844	0.194647	0.00480344	0.19947	0.26292	0.231195	0.0317251	0.111905	0.1412	0.126553	0.0146473	0.350386	0.734628	0.542507	0.192121	0.364968	0.476818	0.420893	0.0559245	-0.00968241	0.248203	0.11926	0.128943
Y248A	NTD	-0.0875595	-0.0486055	-0.0680825	0.019477	-0.038736	0.0193828	-0.00967661	0.0290594	-5.37703	-5.54822	-5.46263	0.0855952	0.0828664	0.116903	0.0998846	0.0170182	-1.04135	-1.15799	-1.09967	0.0583181	-0.063273	0.0974154	0.0170712	0.0803442	0.218935	0.0631334	0.141034	0.0779008	-3.47464	-3.35318	-3.41391	0.0607297	-0.890496	-0.905003	-0.89775	0.00725356	0.150879	0.243317	0.197098	0.0462189	0.0390134	0.0583572	0.0486853	0.00967188	-0.126523	0.019483	-0.0535199	0.0730028
L249A	NTD	0.1313	0.199493	0.165396	0.0340964	-4.21847	-4.2431	-4.23078	0.0123109	-5.42596	-5.8155	-5.62073	0.194769	0.223932	0.31642	0.270176	0.0462441	0.277327	0.223837	0.250582	0.0267447	0.0876617	0.13627	0.111966	0.0243042	0.092446	0.0826718	0.0875589	0.00488712	-0.948889	-0.88072	-0.914805	0.0340848	0.238433	0.131415	0.184924	0.0535093	-0.545126	-0.34556	-0.445343	0.0997831	0.350425	0.399006	0.374715	0.0242905	-0.214067	-0.131378	-0.172723	0.0413446
T250A	NTD	0.111823	0.141121	0.126472	0.0146487	-0.282055	-0.267559	-0.274807	0.00724801	-1.17773	-1.09018	-1.13396	0.0437752	-0.948796	-0.856385	-0.902591	0.0462057	0.209176	0.291979	0.250577	0.0414017	-3.05618	-2.99265	-3.02442	0.0317601	0.180143	0.131354	0.155748	0.0243944	-0.919734	-0.812567	-0.866151	0.0535837	0.136224	0.0681136	0.102169	0.034055	-1.49888	-1.32357	-1.41123	0.0876504	0.369817	0.44762	0.408719	0.0389017	-0.0193513	0.189741	0.0851948	0.104546
P251A	NTD	0.11685	0.282138	0.199494	0.0826442	0.029351	0.291954	0.160653	0.131302	0.37959	0.49147	0.43553	0.0559402	-0.0338897	0.155796	0.060953	0.0948426	0.223885	0.233642	0.228763	0.00487889	0.219003	0.272606	0.245805	0.0268017	-0.0535598	-0.0486727	-0.0511163	0.00244356	-1.32858	-1.20195	-1.26527	0.0633156	-0.62303	-0.583945	-0.603488	0.0195424	-0.778624	-0.496377	-0.6375	0.141124	0.442844	0.520634	0.481739	0.0388948	0.165557	0.330915	0.248236	0.0826794
G252A	NTD	0.0339258	0.126452	0.0801888	0.046263	-0.651962	-0.520799	-0.586381	0.0655813	0.014483	0.131325	0.0729041	0.0584211	-0.720149	-0.603352	-0.66175	0.0583984	0.170264	0.238407	0.204335	0.0340716	-3.58175	-3.75112	-3.66643	0.0846847	0.111852	-0.00496882	0.0534415	0.0584103	-1.12406	-1.02197	-1.07302	0.0510443	0.199526	0.180121	0.189824	0.00970255	-1.33825	-1.26517	-1.30171	0.0365386	0.301697	0.384375	0.343036	0.0413388	0.228746	0.301754	0.26525	0.036504
D253A	NTD	0.0293037	-0.180254	-0.0754753	0.104779	-0.511005	-0.442808	-0.476906	0.0340987	0.00965862	0.238425	0.124042	0.114383	-0.277491	-0.277443	-0.277467	2.40536e-05	0.111778	0.165527	0.138653	0.0268747	-3.48901	-3.12381	-3.30641	0.1826	0.0290235	0.218869	0.123946	0.0949229	-0.170334	0.0536695	-0.0583321	0.112002	0.0195007	0.184579	0.10204	0.0825391	-4.24829	-4.24362	-4.24595	0.00233476	0.0730079	0.204369	0.138688	0.0656806	0.204572	0.0440571	0.124315	0.0802574
S254A	NTD	-0.316489	-0.0730956	-0.194792	0.121697	-0.379543	-0.0925757	-0.23606	0.143484	-0.41863	0.0826734	-0.167978	0.250652	-0.145647	-0.0876592	-0.116653	0.0289938	0.0777547	-0.0585092	0.00962272	0.068132	-4.42897	-3.50335	-3.96616	0.46281	0.179957	0.111842	0.1459	0.0340577	0.0486334	-0.00477446	0.0219295	0.0267039	-0.233952	0.097335	-0.0683084	0.165643	-0.661988	-0.661669	-0.661828	0.000159318	0.179813	0.136155	0.157984	0.0218288	0.214212	-0.272508	-0.0291479	0.24336
S255A	NTD	0.209019	0.131271	0.170145	0.0388739	0.0826442	0.111849	0.0972464	0.0146022	0.160662	0.379555	0.270108	0.109446	0.170449	0.131445	0.150947	0.0195022	-0.136425	0.077718	-0.0293537	0.107072	-0.199617	-0.107119	-0.153368	0.0462486	0.121522	0.223904	0.172713	0.051191	0.141131	0.0536526	0.0973919	0.0437393	0.165372	0.155578	0.160475	0.00489715	0.335647	0.287072	0.311359	0.0242875	0.145991	0.121416	0.133703	0.0122872	0.292086	-0.116704	0.0876913	0.204395
S256A	NTD	0.272257	0.0631782	0.167718	0.10454	0.0440052	-0.0145905	0.0147073	0.0292978	0.131375	0.355255	0.243315	0.11194	-0.0243862	0.0048959	-0.00974517	0.0146411	-0.00489082	-0.0292807	-0.0170858	0.0121949	-1.3678	-1.2311	-1.29945	0.0683483	-0.145982	0.165565	0.00979147	0.155774	0.214231	0.0877119	0.150972	0.0632596	0.0193148	0.116552	0.0679335	0.0486188	0.199307	0.0924222	0.145864	0.0534422	0.106881	0.150723	0.128802	0.0219212	0.20453	-0.106953	0.0487887	0.155741
G257A	NTD	0.194614	0.0485869	0.1216	0.0730135	-4.43271	-4.44753	-4.44012	0.00741373	0.0875988	0.355238	0.221418	0.13382	-0.52531	-0.457335	-0.491323	0.0339871	0.0243039	-0.0197128	0.00229556	0.0220083	-4.53702	-4.30634	-4.42168	0.115339	0.0292136	0.0780701	0.0536418	0.0244283	0.00971526	-0.277055	-0.13367	0.143385	0.102087	0.0100153	0.056051	0.0460356	-5.19375	-4.58518	-4.88947	0.304284	0.0825869	0.213813	0.1482	0.0656132	0.131453	0.190151	0.160802	0.029349
W258A	NTD	-0.914953	-1.02193	-0.968442	0.0534881	-6.7102	-6.14767	-6.42893	0.281266	-0.175376	0.126555	-0.0244105	0.150966	-0.968479	-1.09002	-1.02925	0.0607702	-0.671542	-0.812819	-0.742181	0.0706383	-4.38529	-4.34078	-4.36304	0.0222549	-1.17283	-1.2506	-1.21171	0.0388859	-6.09529	-5.82073	-5.95801	0.137279	-1.37707	-1.15842	-1.26774	0.109328	-5.46759	-5.62878	-5.54819	0.080596	0.0144224	-0.199617	-0.0925973	0.10702	0.111855	-0.17517	-0.0316578	0.143513
T259A	NTD	0.238329	0.00971085	0.12402	0.114309	0.0874317	0.170339	0.128885	0.0414535	0.209256	0.457426	0.333341	0.124085	-0.243446	-0.20914	-0.226293	0.017153	0.029139	-0.073215	-0.022038	0.051177	-1.47944	-1.32371	-1.40158	0.0778665	0.111988	0.141091	0.126539	0.0145514	0.146029	0.0242159	0.0851227	0.0609067	-0.039103	0.029293	-0.00490499	0.034198	-0.292102	-0.175428	-0.233765	0.058337	0.175147	0.17008	0.172614	0.00253344	0.189748	0.116849	0.153299	0.0364491
G261A	NTD	0.160442	0.00970756	0.0850746	0.0753671	0.0193419	0.0680927	0.0437173	0.0243754	-0.0389696	0.311496	0.136263	0.175233	0.170247	0.248244	0.209246	0.0389989	0.0680991	-0.00470512	0.031697	0.0364021	0.174957	0.223865	0.199411	0.0244541	0.0728811	0.175215	0.124048	0.0511668	0.0728667	0.0924455	0.0826561	0.0097894	0.0925341	0.126396	0.109465	0.0169312	-0.0926815	0.048771	-0.0219552	0.0707263	0.0242571	-0.160729	-0.0682361	0.0924931	0.258068	0.0974262	0.177747	0.0803207
6P-D614G		0	0	0	0	0	0	0	0	0	0	0	0	0	0	0	0	0	0	0	0	0	0	0	0	0	0	0	0	0	0	0	0	0	0	0	0	0	0	0	0	0	0	0	0	0	0	0	0
RBD		-6.27298	-5.73694	-6.00496	0.268025	-6.47739	-5.78123	-6.12931	0.348085	-6.40349	-5.61066	-6.00708	0.396414	-6.61346	-5.76654	-6.19	0.423458	-5.87337	-6.03866	-5.95602	0.0826457	-4.15566	-4.40394	-4.2798	0.124142	-6.35465	-6.10156	-6.2281	0.126549	-6.20948	-5.63508	-5.92228	0.2872	-6.64238	-5.78581	-6.2141	0.428286	-5.28011	-5.2989	-5.2895	0.00939599	0.856463	0.992632	0.924548	0.0680844	-0.53037	-0.759005	-0.644688	0.114318
		4A8					1-87
Mutation(s)	Mutation location	Log2(normalized binding) Replicate 1	Log2(normalized binding) Replicate 2	Log2(normalized binding) Replicate 3	Mean	S.D.	Log2(normalized binding) Replicate 1	Log2(normalized binding) Replicate 2	Log2(normalized binding) Replicate 3	Mean	S.D.
Y145A, H146A, K147A	NTD	-6.02871	-6.1122	-5.95491	-6.03194	0.0642558	-6.00573	-5.55623	-5.56025	-5.70741	0.210955
N149A, K150A, W152A	NTD	-5.1101	-5.29505	-5.17208	-5.19241	0.0768626
R246A, W258A	NTD	-2.12658	-2.26292	-2.13624	-2.17525	0.06212
WT (6P-D614G)		0	0	0	0	0	0	0	0	0	0
		4A8				4-8				4-18				5-7				1-68				4-19				1-87				CM17				CM25				CM30				REGN10987				ACE2
Mutation(s)	Mutation location	Log2(normalized binding) Replicate 1	Log2(normalized binding) Replicate 2	Mean	S.D.	Log2(normalized binding) Replicate 1	Log2(normalized binding) Replicate 2	Mean	S.D.	Log2(normalized binding) Replicate 1	Log2(normalized binding) Replicate 2	Mean	S.D.	Log2(normalized binding) Replicate 1	Log2(normalized binding) Replicate 2	Mean	S.D.	Log2(normalized binding) Replicate 1	Log2(normalized binding) Replicate 2	Mean	S.D.	Log2(normalized binding) Replicate 1	Log2(normalized binding) Replicate 2	Mean	S.D.	Log2(normalized binding) Replicate 1	Log2(normalized binding) Replicate 2	Mean	S.D.	Log2(normalized binding) Replicate 1	Log2(normalized binding) Replicate 2	Mean	S.D.	Log2(normalized binding) Replicate 1	Log2(normalized binding) Replicate 2	Mean	S.D.	Log2(normalized binding) Replicate 1	Log2(normalized binding) Replicate 2	Mean	S.D.	Log2(normalized binding) Replicate 1	Log2(normalized binding) Replicate 2	Mean	S.D.	Log2(normalized binding) Replicate 1	Log2(normalized binding) Replicate 2	Mean	S.D.
L18F	NTD	-0.175232	-0.102329	-0.138781	0.0364516	-0.0631661	-0.0244766	-0.0438213	0.0193448	0.277239	0.150982	0.214111	0.0631288	-1.98055	-1.15809	-1.56932	0.411228	-0.165452	-0.170224	-0.167838	0.00238597	0.00963149	-0.0339038	-0.0121361	0.0217676	-0.0145666	-0.146109	-0.0803376	0.065771	-0.23844	-0.0924481	-0.165444	0.0729961	-2.84264	-3.15981	-3.00123	0.158585	-0.549971	-0.729937	-0.639954	0.0899829	-0.0484745	-0.0876078	-0.0680412	0.0195667	0.608408	-0.117024	0.245692	0.362716
T19I	NTD	-0.111978	-0.189736	-0.150857	0.0388795	-0.0192632	-0.068239	-0.0437511	0.0244879	0.311634	-0.0291672	0.141234	0.170401	-0.2142	-0.233555	-0.223878	0.00967784	-0.0438184	-0.185033	-0.114426	0.0706075	-0.258114	-0.354878	-0.306496	0.048382	-0.00477791	-0.0733901	-0.039084	0.0343061	-0.0631806	-0.223892	-0.143536	0.0803559	-1.52745	-1.55307	-1.54026	0.0128101	-3.0422	-3.31764	-3.17992	0.137721	-0.0048818	-0.111898	-0.0583901	0.0535083	0.277387	0.155659	0.216523	0.0608643
R21I	NTD	-0.223946	-0.0342842	-0.129115	0.0948306	-0.165269	0.141243	-0.0120132	0.153256	0.214088	0.12675	0.170419	0.043669	-1.89303	-0.914711	-1.40387	0.489161	-0.0972047	-0.0194132	-0.0583089	0.0388958	-0.155672	-0.0388807	-0.0972765	0.0583957	-0.18016	-0.0196017	-0.0998807	0.080279	-0.0146968	-0.0584802	-0.0365885	0.0218917	-2.54581	-2.82823	-2.68702	0.141212	-0.2385	-0.233603	-0.236052	0.00244845	-0.0290822	0.0973505	0.0341341	0.0632164	0.41856	0.0630288	0.240794	0.177765
R21T	NTD	-0.301695	-0.311185	-0.30644	0.00474479	-0.165345	-0.213868	-0.189607	0.0242613	0.131372	-0.116796	0.0072878	0.124084	-2.23862	-1.6787	-1.95866	0.279963	-0.116908	-0.155583	-0.136245	0.0193376	-0.0533869	-0.238093	-0.14574	0.092353	0.00477896	-0.442659	-0.21894	0.223719	-0.14108	-0.0828722	-0.111976	0.0291039	-3.01054	-3.18272	-3.09663	0.0860907	0.014495	0.0194302	0.0169626	0.00246764	0.0099159	-0.106945	-0.0485147	0.0584306	0.287315	-0.053744	0.116786	0.17053
T22I	NTD	-0.340618	-0.116972	-0.228795	0.111823	-0.179986	-0.00977677	-0.0948813	0.0851045	0.0779857	0.0390832	0.0585345	0.0194513	-0.282521	-0.199524	-0.241023	0.0414982	-0.248251	-0.150794	-0.199523	0.0487287	-0.24821	-0.0146157	-0.131413	0.116797	0.00970978	-0.0535017	-0.0218959	0.0316057	-0.199594	-0.0243785	-0.111986	0.0876076	-0.676429	-0.705736	-0.691082	0.0146536	-0.452598	-0.491345	-0.471972	0.0193738	-0.0389363	-0.0437939	-0.0413651	0.00242879	0.0487364	0.0339484	0.0413424	0.00739402
T22N	NTD	-0.145842	-0.0972345	-0.121538	0.0243036	-0.0874555	-0.0874707	-0.0874631	7.63445e-06	0.0047381	0.00017959	0.00245885	0.00227926	-0.525543	-0.476687	-0.501115	0.0244281	-0.00968943	-0.0533455	-0.0315175	0.021828	0.180076	0.107194	0.143635	0.0364407	0.0583432	-0.219165	-0.080411	0.138754	-0.170259	-0.0388639	-0.104562	0.0656976	-1.20194	-1.24521	-1.22357	0.0216353	0.155636	0.292043	0.223839	0.0682035	-0.0972446	-0.179959	-0.138602	0.041357	0.224027	-0.136301	0.0438628	0.180164
G75R	NTD	-0.535491	-0.131245	-0.333368	0.202123	-0.520805	-0.116538	-0.318672	0.202134	-0.126566	0.0341077	-0.0462294	0.0803371	-0.812842	-0.228894	-0.520868	0.291974	-0.165584	-0.277333	-0.221459	0.0558745	-0.43327	0.0437513	-0.194759	0.238511	-0.311479	-0.0534608	-0.18247	0.129009	-0.170241	-0.155716	-0.162978	0.0072623	-1.16753	-1.30443	-1.23598	0.0684502	-0.097455	-0.063318	-0.0803865	0.0170685	-0.175105	-0.277336	-0.22622	0.0511159	0.306635	-0.28722	0.00970784	0.296927
G75V	NTD	-0.384269	-0.229015	-0.306642	0.0776272	-0.418387	-0.0146754	-0.216531	0.201856	0.107225	0.0972954	0.10226	0.00496485	-0.48173	-0.0875839	-0.284657	0.197073	-0.233741	-0.02434	-0.12904	0.1047	-0.277345	0.277631	0.000143084	0.277488	-0.223934	-0.0825977	-0.153266	0.0706683	-0.189795	4.01241e-05	-0.0948775	0.0949176	-0.496364	-0.491362	-0.493863	0.00250076	-0.929271	-1.20666	-1.06797	0.138695	0.000132831	0.0973192	0.048726	0.0485932	0.379654	-0.0924183	0.143618	0.236036
K77M	NTD	-0.155651	-0.360359	-0.258005	0.102354	-0.165318	-0.476616	-0.320967	0.155649	-0.496365	-0.671599	-0.583982	0.0876169	-3.08061	-2.78375	-2.93218	0.148427	-0.189756	-0.145765	-0.16776	0.0219954	0.121625	-0.0001973	0.0607138	0.0609111	-0.0194858	-0.403812	-0.211649	0.192163	-0.141045	-0.102232	-0.121639	0.0194066	-3.17849	-2.81443	-2.99646	0.182029	0.048556	0.0435933	0.0460746	0.00248134	-0.170219	-0.0682423	-0.119231	0.0509884	0.287264	-0.0145487	0.136358	0.150906
K77N	NTD	-0.204398	-0.170168	-0.187283	0.0171151	-0.0681954	-0.0482008	-0.0581981	0.00999729	0.321086	-0.0924491	0.114318	0.206767	-1.57666	-1.09954	-1.3381	0.238558	-0.0876748	-0.0193889	-0.0535319	0.0341429	0.0341463	-0.0733468	-0.0196002	0.0537466	-0.238535	-0.146268	-0.192401	0.0461336	-0.0730555	-0.000120623	-0.0365881	0.0364674	-3.10394	-3.03145	-3.06769	0.0362434	-0.389375	-0.554838	-0.472107	0.0827319	-0.131364	-0.0876171	-0.10949	0.0218732	0.209481	0.0388426	0.124162	0.0853192
R78M	NTD	-0.0535887	-0.136221	-0.0949047	0.041316	0.0195906	-0.121878	-0.0511436	0.0707342	0.287024	-0.0680242	0.1095	0.177524	-0.491665	-0.491656	-0.49166	4.6744e-06	0.141211	-0.0972732	0.021969	0.119242	0.2043	-0.0586064	0.0728469	0.131453	0.121509	-0.199494	-0.0389922	0.160502	0.102224	-0.0195077	0.041358	0.0608657	-1.54318	-1.63979	-1.59148	0.0483037	0.41349	0.301586	0.357538	0.0559522	0.0779603	0.0195466	0.0487535	0.0292069	0.428338	-4.05117e-05	0.214149	0.214189
R78S	NTD	-0.394062	-0.155673	-0.274867	0.119194	-0.306683	-0.0925455	-0.199614	0.107069	-0.000237623	-0.0681141	-0.0341759	0.0339382	-0.76419	-0.408943	-0.586567	0.177624	-0.194645	-0.126346	-0.160496	0.0341497	0.0340433	-0.0390547	-0.0025057	0.036549	-0.321075	-0.180269	-0.250672	0.070403	-0.160642	-0.106979	-0.133811	0.0268315	-1.8448	-1.7317	-1.78825	0.0565513	0.107031	0.218806	0.162919	0.0558873	-0.10688	-0.073073	-0.0899767	0.0169037	0.175315	0.0584693	0.116892	0.058423
D80Y	NTD	-0.0340748	-0.00978808	-0.0219314	0.0121433	0.0633615	0.0876918	0.0755266	0.0121652	0.0341535	0.136372	0.0852627	0.0511092	-2.80287	-1.99028	-2.39658	0.406295	0.0632434	-0.0923667	-0.0145616	0.077805	0.180009	0.301591	0.2408	0.0607914	0.199564	0.0634097	0.131487	0.0680772	0.199436	-0.0195981	0.089919	0.109517	-2.96532	-3.56233	-3.26382	0.298507	0.525626	0.51095	0.518288	0.00733829	0.219001	-0.102204	0.0583983	0.160602	0.501161	-0.170483	0.165339	0.335822
G142A	NTD	-0.126566	-0.141427	-0.133996	0.00743048	-0.00961983	0.136393	0.0633867	0.0730065	-0.287153	-0.486507	-0.38683	0.0996769	-1.63014	-0.788569	-1.20935	0.420784	0.116846	0.0632662	0.090056	0.0267899	0.107073	0.116881	0.111977	0.00490423	0.228728	0.0727715	0.15075	0.0779783	0.0778721	0.0778448	0.0778585	1.36698e-05	-2.22487	-2.28272	-2.25379	0.0289249	-2.24823	-2.55518	-2.4017	0.153474	0.189821	0.058459	0.12414	0.0656812	0.438209	0.0535102	0.245859	0.192349
G142D	NTD	-0.335774	-0.282293	-0.309033	0.0267409	-6.32048	-6.56971	-6.44509	0.124617	-5.71737	-6.04716	-5.88227	0.164892	-3.63524	-2.67633	-3.15578	0.479454	-0.0925277	-0.199378	-0.145953	0.0534254	-1.20195	-1.57666	-1.3893	0.187353	-1.75182	-1.89303	-1.82242	0.0706061	-0.296738	-0.384377	-0.340557	0.0438194	-3.57246	-3.77454	-3.6735	0.10104	-5.16875	-5.36435	-5.26655	0.0977997	-0.116681	-0.238536	-0.177609	0.0609276	0.204438	-0.374628	-0.0850949	0.289533
G142S	NTD	-0.0389444	-3.62909e-05	-0.0194903	0.019454	-0.837058	-1.19216	-1.01461	0.177553	-0.652057	-0.734574	-0.693315	0.0412583	-1.27993	-0.574259	-0.927094	0.352835	-0.141147	4.8802e-05	-0.0705489	0.0705977	-0.0584019	0.0144249	-0.0219885	0.0364134	0.116816	0.0972395	0.107028	0.00978836	-0.0436119	0.155633	0.0560107	0.0996227	-2.52878	-3.20164	-2.86521	0.336429	-0.909936	-4.52659	-2.71826	1.80833	0.0390486	-0.131238	-0.0460947	0.0851433	0.584043	-0.00997233	0.287035	0.297008
G142V	NTD	-0.223766	-0.272596	-0.248181	0.0244148	-1.54787	-2.13622	-1.84205	0.294174	-2.00011	-2.35574	-2.17793	0.177811	-1.84456	-1.16866	-1.50661	0.337948	-0.141346	-0.0336126	-0.0874791	0.0538665	-1.07025	-1.32306	-1.19666	0.126403	-0.394081	-0.32111	-0.357596	0.0364855	-0.184815	-0.0732041	-0.12901	0.0558056	-1.91826	-2.4119	-2.16508	0.246821	-3.58129	-3.98158	-3.78143	0.200148	-0.140998	-0.121762	-0.13138	0.00961795	0.496725	0.23796	0.367343	0.129383
Y144D	NTD	-0.86131	-1.06071	-0.961012	0.0997019	-6.20042	-5.82452	-6.01247	0.187949	-0.360173	-0.622833	-0.491503	0.13133	-1.9173	-1.26517	-1.59123	0.326063	-1.54744	-1.48874	-1.51809	0.0293514	-5.29456	-5.17426	-5.23441	0.0601499	-3.0657	-3.22615	-3.14592	0.0802236	-2.9437	-2.92938	-2.93654	0.00716285	-3.48488	-3.7813	-3.63309	0.148211	-5.08941	-5.18144	-5.13543	0.0460145	-0.252981	-0.033989	-0.143485	0.109496	0.321304	-0.433018	-0.055857	0.377161
Y144H	NTD	0.0340155	-9.99637e-05	0.0169578	0.0170577	-0.413625	-0.671566	-0.542596	0.12897	0.189743	-0.0584509	0.0656462	0.124097	0.175067	-0.0145116	0.0802779	0.0947895	-0.1508	-0.0290248	-0.0899125	0.0608877	-0.364912	-0.549878	-0.457395	0.0924829	0.0146352	-0.287058	-0.136212	0.150847	-0.170351	-0.243437	-0.206894	0.0365431	0.135986	0.122132	0.129059	0.00692695	-4.89921	-4.96798	-4.9336	0.0343879	-0.121511	0.0827832	-0.0193639	0.102147	0.282329	-0.0828748	0.0997271	0.182602
Y145D	NTD	-6.21375	-6.50824	-6.36099	0.147245	-0.0730564	-0.394202	-0.233629	0.160573	-0.525605	-0.520498	-0.523052	0.00255336	-1.87347	-1.34777	-1.61062	0.262853	-6.14169	-6.64846	-6.39507	0.253386	-5.74794	-5.8245	-5.78622	0.0382807	-5.98914	-6.12371	-6.05643	0.0672821	-6.10093	-6.38732	-6.24412	0.143194	-2.91539	-3.0207	-2.96804	0.0526549	0.184946	0.11194	0.148443	0.0365027	-0.155624	-0.0631798	-0.109402	0.0462221	0.272618	-0.345538	-0.0364599	0.309078
Y145H	NTD	-1.72246	-1.90275	-1.8126	0.0901434	0.0826793	0.0730747	0.077877	0.00480229	0.194616	0.087734	0.141175	0.0534409	-0.0732399	-0.204243	-0.138742	0.0655017	-0.316451	-0.379383	-0.347917	0.0314659	-5.29506	-5.21528	-5.25517	0.0398921	-1.39668	-1.70296	-1.54982	0.153139	-2.79306	-2.88085	-2.83695	0.0438976	-1.02719	-1.07044	-1.04882	0.021629	0.452553	0.160688	0.30662	0.145933	-0.0292316	-0.140988	-0.0851098	0.0558782	0.350362	-0.238378	0.0559918	0.29437
Y145N	NTD	-5.31784	-5.47453	-5.39619	0.0783477	-0.0143634	0.0635464	0.0245915	0.0389549	0.111931	-0.0778552	0.0170381	0.0948933	-0.55473	-0.262811	-0.408771	0.145959	-1.08023	-1.0022	-1.04122	0.0390117	-5.55346	-5.27667	-5.41506	0.138398	-4.45695	-4.55999	-4.50847	0.0515179	-5.90447	-6.16558	-6.03502	0.130553	-1.80599	-1.85439	-1.83019	0.0242013	0.501234	0.569356	0.535295	0.0340612	-0.111864	0.0438648	-0.0339994	0.0778641	0.311668	-0.194772	0.0584481	0.25322
H146Q	NTD	-0.189743	-0.0875431	-0.138643	0.0510998	0.0828466	-0.126331	-0.0217424	0.104589	0.306646	0.0146789	0.160662	0.145983	-0.95363	-0.691072	-0.822351	0.131279	0.00975857	0.0292614	0.01951	0.00975143	-0.316258	-0.491355	-0.403806	0.0875486	0.111927	6.95354e-05	0.0559981	0.0559286	-0.0485885	-0.0536841	-0.0511363	0.00254781	-0.0876487	0.000295009	-0.0436769	0.0439719	0.0922096	-0.00956128	0.0413242	0.0508854	0.0439771	-0.252847	-0.104435	0.148412	0.394461	-0.21908	0.0876901	0.306771
H146Y	NTD	-0.141225	-0.107092	-0.124158	0.0170661	-0.0680427	0.184701	0.0583293	0.126372	0.282279	0.184768	0.233523	0.0487554	0.0776953	0.038747	0.0582212	0.0194741	-0.121766	-0.0339748	-0.0778702	0.0438954	-0.160488	-0.194387	-0.177437	0.0169493	-0.0777825	0.121474	0.0218457	0.0996282	-0.389457	-0.180285	-0.284871	0.104586	0.131248	0.180367	0.155808	0.0245598	-0.540085	-0.579104	-0.559595	0.0195092	-0.0437088	-0.0583211	-0.0510149	0.00730617	0.428358	0.058193	0.243276	0.185083
W152L	NTD	-1.04131	-1.13852	-1.08991	0.0486054	0.233595	0.131529	0.182562	0.0510331	0.253059	0.0293495	0.141204	0.111855	-1.05118	-0.608412	-0.829796	0.221384	-0.316255	-0.393933	-0.355094	0.0388388	-2.13131	-2.48656	-2.30893	0.177626	-0.764015	-0.934531	-0.849273	0.0852582	-2.13115	-2.36049	-2.24582	0.114667	-1.47979	-1.51786	-1.49883	0.0190337	-5.08063	-4.94823	-5.01443	0.0661994	0.00979483	0.053589	0.0316919	0.0218971	-8.2693e-06	-0.00980019	-0.00490423	0.00489596
M153I	NTD	-0.170308	-0.0293454	-0.0998265	0.0704811	-0.00965306	0.107137	0.0487422	0.0583952	0.0583853	0.0293731	0.0438792	0.0145061	-0.0293012	0.0437564	0.0072276	0.0365288	0.034024	-0.00975932	0.0121323	0.0218916	-0.0438286	0.0194049	-0.0122119	0.0316168	-0.111892	0.038863	-0.0365145	0.0753775	6.21046e-05	-0.00495131	-0.0024446	0.00250671	0.71016	0.370133	0.540147	0.170013	-0.457494	-0.749413	-0.603454	0.145959	-0.0534368	0.092516	0.0195396	0.0729764	0.106999	-0.0146096	0.0461945	0.0608041
M153T	NTD	-0.180049	-0.0876361	-0.133843	0.0462066	-0.204392	-0.330978	-0.267685	0.0632932	-0.467196	-0.437796	-0.452496	0.0147001	-0.253103	-0.0681086	-0.160606	0.0924972	-0.116863	-0.0194718	-0.0681673	0.0486955	-1.31857	-1.67381	-1.49619	0.177621	-0.374681	-0.496349	-0.435515	0.0608338	-0.121562	-0.204377	-0.16297	0.0414076	-0.37013	-0.286836	-0.328483	0.041647	-4.30255	-4.39957	-4.35106	0.0485064	-0.0486176	0.116881	0.0341319	0.0827495	0.0534981	0.0535288	0.0535134	1.53886e-05
E156A	NTD	-0.121595	0.0195193	-0.0510377	0.070557	-4.1846	-4.86954	-4.52707	0.342472	0.345424	0.224	0.284712	0.0607123	-1.86874	-1.05105	-1.45989	0.408844	-0.0146867	0.189786	0.0875499	0.102237	0.145958	0.17502	0.160489	0.0145311	-0.0389397	0.165178	0.0631194	0.102059	0.116875	0.228759	0.172817	0.0559421	-2.91537	-2.86875	-2.89206	0.0233121	-0.861383	-0.953837	-0.90761	0.046227	0.204542	0.282288	0.243415	0.0388733	0.233692	0.209292	0.221492	0.0122002
E156Q	NTD	0.107007	0.0192604	0.0631338	0.0438734	-5.58759	-5.67432	-5.63096	0.0433651	0.457399	0.199679	0.328539	0.12886	-2.04847	-1.26029	-1.65438	0.394089	0.155768	0.00987008	0.0828189	0.0729488	0.165386	0.252932	0.209159	0.0437733	0.0730084	0.267668	0.170338	0.0973297	0.145883	0.13628	0.141081	0.00480122	-3.03627	-2.73878	-2.88752	0.148744	0.141056	0.0488196	0.0949378	0.0461182	0.165574	0.184908	0.175241	0.00966676	0.146081	0.170262	0.158171	0.0120905
F157L	NTD	-0.0340276	0.0583516	0.012162	0.0461896	-0.0632434	0.145742	0.0412493	0.104493	9.28156e-05	0.0926275	0.0463601	0.0462673	-2.52569	-1.61556	-2.07062	0.455068	0.0972728	-0.0482779	0.0244975	0.0727754	0.272508	0.296925	0.284717	0.0122084	0.0438123	0.282261	0.163037	0.119225	0.16069	0.175333	0.168011	0.0073211	-3.33398	-2.52788	-2.93093	0.403052	-0.311552	-0.500952	-0.406252	0.0947001	0.112009	0.0633575	0.087683	0.0243255	0.0974535	0.0584679	0.0779607	0.0194928
A243S	NTD	0.019425	-0.00997225	0.00472636	0.0146986	0.0536729	0.0633985	0.0585357	0.00486277	0.194616	0.175107	0.184861	0.00975468	-0.0487612	-0.16089	-0.104825	0.0560642	-0.0341218	-8.01255e-05	-0.0171009	0.0170208	-0.39894	-0.447618	-0.423279	0.0243388	-0.257922	-0.0975479	-0.177735	0.0801872	-0.165418	-0.175164	-0.170291	0.00487328	-0.0875461	-0.0921551	-0.0898506	0.00230449	-1.44064	-1.7176	-1.57912	0.138481	0.0924848	-0.0487874	0.0218487	0.0706361	0.0194796	-0.0633775	-0.0219489	0.0414286
H245Y	NTD	-0.0341405	0.0338307	-0.000154876	0.0339856	-0.0437275	0.0581181	0.00719531	0.0509228	-0.209173	0.0341339	-0.0875196	0.121653	0.0777391	0.155449	0.116594	0.038855	0.0486516	-0.0243444	0.0121536	0.036498	0.0341215	0.00942256	0.021772	0.0123495	-0.0681991	0.141326	0.0365633	0.104762	-0.194522	0.0196016	-0.0874603	0.107062	0.447602	0.525771	0.486686	0.0390844	-0.248318	-0.442599	-0.345458	0.0971406	-0.00476658	0.0437754	0.0195044	0.024271	0.0923955	0.160436	0.126416	0.0340202
S247G	NTD	-0.131282	-0.0778452	-0.104563	0.0267183	0.0439983	0.121649	0.0828238	0.0388256	-0.306614	-0.734894	-0.520754	0.21414	-0.574383	-0.233552	-0.403968	0.170415	0.0437276	-0.0096319	0.0170479	0.0266798	-0.841849	-1.0752	-0.958526	0.116677	-0.126468	-0.126482	-0.126475	6.67335e-06	0.0633332	-0.0441218	0.00960569	0.0537275	-2.33047	-2.18004	-2.25526	0.0752168	-1.84908	-2.22831	-2.0387	0.189612	0.0340682	-0.00960734	0.0122304	0.0218378	0.258159	-0.253383	0.0023881	0.255771
D253G	NTD	-0.0291735	0.00964768	-0.00976293	0.0194106	-2.45232	-3.14316	-2.79774	0.345423	0.311436	0.0780046	0.19472	0.116716	-0.150917	-0.0632026	-0.10706	0.0438571	-7.41822e-05	0.00489365	0.00240973	0.00248392	-0.535329	-0.496414	-0.515871	0.0194573	0.0146084	0.0243354	0.0194719	0.00486347	0.0923983	0.102083	0.0972405	0.00484222	-1.45067	-1.42505	-1.43786	0.0128074	-2.69609	-3.10489	-2.90049	0.204401	0.000157201	0.0581808	0.029169	0.0290118	0.282442	0.277375	0.279908	0.00253342
S254F	NTD	-0.150767	-0.0732453	-0.112006	0.0387609	-0.437939	-0.457532	-0.447735	0.00979667	-0.111903	-0.204256	-0.158079	0.0461761	-0.272452	-0.257873	-0.265163	0.00728963	-0.180037	-0.0193651	-0.099701	0.0803359	0.0341165	0.0972092	0.0656629	0.0315463	-0.17034	-0.248492	-0.209416	0.0390761	-0.218885	0.0436692	-0.0876078	0.131277	-3.21663	-3.12456	-3.1706	0.0460364	-4.57455	-4.61605	-4.5953	0.0207488	-0.184908	0.102307	-0.0413006	0.143608	0.136418	0.121387	0.128903	0.00751571
S255F	NTD	0.0632513	0.0826271	0.0729392	0.0096879	-2.46698	-3.17764	-2.82231	0.355332	-0.301613	-0.252926	-0.277269	0.0243434	-2.64726	-1.89287	-2.27007	0.377192	0.0584065	0.0926638	0.0755352	0.0171286	-0.0340007	0.102282	0.0341405	0.0681412	-0.292013	-0.301868	-0.296941	0.00492749	0.17037	0.228606	0.199488	0.0291182	-3.13259	-3.02631	-3.07945	0.0531374	-2.16551	-2.44804	-2.30678	0.141263	0.136348	0.189846	0.163097	0.026749	0.199612	0.175101	0.187357	0.0122556
S256L	NTD	0.0389651	0.0682031	0.0535841	0.014619	0.0536838	0.0486687	0.0511762	0.00250753	0.150829	-0.286871	-0.0680211	0.21885	-1.47452	-0.744348	-1.10943	0.365084	0.111825	0.0683138	0.0900693	0.0217554	0.228666	0.179935	0.2043	0.0243656	-0.00976697	0.0971307	0.0436819	0.0534488	0.102185	0.0485728	0.075379	0.0268063	-3.41615	-3.40099	-3.40857	0.00758001	0.17027	0.282192	0.226231	0.0559607	-0.0242789	0.107187	0.0414542	0.0657331	0.150986	0.0145621	0.0827741	0.0682121
G257D	NTD	-0.0583455	0.0240948	-0.0171253	0.0412201	-1.95118	-2.74382	-2.3475	0.396317	-0.0243157	0.0488494	0.0122668	0.0365826	-1.90277	-1.13845	-1.52061	0.382159	-0.233617	-0.0776578	-0.155637	0.0779797	-0.520691	-0.340844	-0.430768	0.0899236	-0.019473	0.0775914	0.0290592	0.0485322	-0.423309	-0.617886	-0.520597	0.0972888	-3.80138	-3.57196	-3.68667	0.114709	-5.26409	-5.0682	-5.16615	0.0979409	-0.053462	0.160698	0.0536179	0.10708	-0.0971463	0.00963045	-0.0437579	0.0533884
G257V	NTD	-0.0876024	0.0242754	-0.0316635	0.0559389	-4.33588	-5.20642	-4.77115	0.435273	0.00492219	0.150819	0.0778705	0.0729483	-2.02442	-1.14853	-1.58648	0.437945	-0.0097903	-0.0193724	-0.0145813	0.00479103	0.0340632	-1.24934e-05	0.0170254	0.0170379	-0.121668	-0.00486771	-0.063268	0.0584003	0.077773	0.0389264	0.0583497	0.0194233	-3.45106	-3.51605	-3.48356	0.032495	-5.25038	-4.96898	-5.10968	0.140703	0.175306	0.0777485	0.126527	0.0487787	0.0876334	-0.165541	-0.0389537	0.126587
W258C	NTD	-2.10734	-2.05399	-2.08066	0.026675	-5.93363	-5.90896	-5.9213	0.0123312	-0.486522	-0.651855	-0.569189	0.0826666	-2.20957	-1.3574	-1.78348	0.426084	-2.46674	-2.40399	-2.43536	0.0313744	-5.61544	-5.63656	-5.626	0.0105557	-2.14601	-2.24787	-2.19694	0.0509259	-0.74464	-0.817729	-0.781184	0.0365444	-3.36873	-3.37401	-3.37137	0.00264154	-4.92944	-5.03333	-4.98138	0.0519452	0.0827715	-0.0146012	0.0340851	0.0486864	0.233698	-0.0538992	0.0898993	0.143798
W258L	NTD	-0.374633	-0.253027	-0.31383	0.0608031	-6.13654	-5.55734	-5.84694	0.2896	0.437936	0.155859	0.296897	0.141039	-1.64481	-0.81277	-1.22879	0.41602	-0.710576	-0.817167	-0.763871	0.0532955	-5.67352	-5.30651	-5.49002	0.183509	-1.56206	-1.64489	-1.60347	0.0414121	-0.287156	-0.389138	-0.338147	0.050991	-3.55222	-2.94045	-3.24634	0.305887	-5.13734	-4.3938	-4.76557	0.371773	-0.00484639	0.00992726	0.00254044	0.00738683	0.136439	3.90123e-05	0.068239	0.0682
W258R	NTD	-1.11936	-1.12875	-1.12406	0.00469364	-6.15941	-5.56487	-5.86214	0.297272	0.476927	0.25795	0.367438	0.109488	-1.59132	-0.822718	-1.20702	0.384303	-1.61561	-1.70283	-1.65922	0.0436114	-5.83512	-5.19309	-5.51411	0.321015	-1.71773	-1.59607	-1.6569	0.0608264	-0.545145	-0.506292	-0.525718	0.0194264	-3.55673	-3.45239	-3.50456	0.0521689	-5.04723	-4.79594	-4.92158	0.125645	0.11202	0.0682272	0.0901235	0.0218963	0.121774	-0.0635096	0.0291321	0.0926418
G261R	NTD	-0.126505	-0.029323	-0.0779138	0.0485908	-0.116696	-0.131252	-0.123974	0.00727826	0.063243	-0.141028	-0.0388927	0.102136	-0.369832	-0.374805	-0.372318	0.00248674	-0.0875955	-0.0436391	-0.0656173	0.0219782	-0.0437808	-0.136134	-0.0899573	0.0461765	-0.0632768	-0.0779063	-0.0705915	0.00731475	-0.0438062	-0.0144935	-0.0291498	0.0146564	-0.170387	-0.0436176	-0.107002	0.0633847	-0.170393	-0.102081	-0.136237	0.034156	-0.0194392	0.106989	0.0437751	0.0632143	0.0877249	0.00490872	0.0463168	0.0414081
G261S	NTD	-0.170333	0.0388316	-0.0657508	0.104582	-0.111827	-0.0144162	-0.0631217	0.0487055	0.00970171	-0.0679944	-0.0291463	0.038848	0.0193472	0.0533821	0.0363646	0.0170175	0.014527	0.00502633	0.00977668	0.00475035	-0.150782	0.121735	-0.0145234	0.136259	-0.0778451	-0.112079	-0.0949621	0.017117	-0.165383	-0.0244563	-0.0949197	0.0704633	-0.214267	-0.135774	-0.175021	0.0392462	-0.0291126	0.0339222	0.0024048	0.0315174	-0.0340313	0.0584168	0.0121928	0.046224	0.0731214	-0.111999	-0.0194389	0.0925603
G261V	NTD	-0.0923785	0.0682789	-0.0120498	0.0803287	-0.0194499	0.082427	0.0314886	0.0509384	0.296711	0.0634568	0.180084	0.116627	0.272404	0.0922483	0.182326	0.0900776	0.131404	-0.0920369	0.0196837	0.111721	-0.0583944	-0.0587024	-0.0585484	0.000154022	-0.0438204	-0.0436657	-0.0437431	7.73412e-05	-0.0340089	-0.0733645	-0.0536867	0.0196778	0.0239966	0.112714	0.0683553	0.0443587	-0.36989	-0.525098	-0.447494	0.0776037	0.257838	0.214059	0.235948	0.0218895	0.413876	0.213728	0.313802	0.100074
A262S	NTD	-0.121611	0.0485286	-0.0365411	0.0850697	-0.0291534	0.0631452	0.0169959	0.0461493	-0.0777918	0.0974419	0.00982508	0.0876168	-0.23363	-0.0145761	-0.124103	0.109527	-7.77601e-05	0.0877905	0.0438564	0.0439341	-0.107058	0.189693	0.0413178	0.148375	-0.238434	0.0971632	-0.0706354	0.167799	-0.0340697	0.0243398	-0.00486494	0.0292048	-0.627962	-0.598076	-0.613019	0.0149431	0.0631267	0.335805	0.199466	0.136339	-0.189748	0.0730132	-0.0583672	0.13138	-0.033901	-0.379575	-0.206738	0.172837
HexaPro-D614G		0	0	0	0	0	0	0	0	0	0	0	0	0	0	0	0	0	0	0	0	0	0	0	0	0	0	0	0	0	0	0	0	0	0	0	0	0	0	0	0	0	0	0	0	0	0	0	0
SARS-CoV-2 (RBD)		-5.71283	-6.41427	-6.06355	0.35072	-5.69822	-6.34017	-6.01919	0.320976	-5.12407	-6.15045	-5.63726	0.513193	-5.27985	-6.58423	-5.93204	0.652188	-6.15538	-6.52571	-6.34054	0.185165	-5.27003	-5.89261	-5.58132	0.311288	-5.60091	-6.30179	-5.95135	0.350438	-6.01455	-6.24781	-6.13118	0.116631	-3.46471	-3.52812	-3.49642	0.0317049	-5.06559	-4.97818	-5.02189	0.0437078	-0.627669	-0.729906	-0.678788	0.0511183	-0.758975	-0.983044	-0.871009	0.112034
		4A8					4-8					4-18					5-7					CM17					CM25					1-68					1-87					CM30					REGN10987
Mutation(s)	Mutation location	Log2(normalized binding) Replicate 1	Log2(normalized binding) Replicate 2	Log2(normalized binding) Replicate 3	Mean	S.D.	Log2(normalized binding) Replicate 1	Log2(normalized binding) Replicate 2	Log2(normalized binding) Replicate 3	Mean	S.D.	Log2(normalized binding) Replicate 1	Log2(normalized binding) Replicate 2	Log2(normalized binding) Replicate 3	Mean	S.D.	Log2(normalized binding) Replicate 1	Log2(normalized binding) Replicate 2	Log2(normalized binding) Replicate 3	Mean	S.D.	Log2(normalized binding) Replicate 1	Log2(normalized binding) Replicate 2	Log2(normalized binding) Replicate 3	Mean	S.D.	Log2(normalized binding) Replicate 1	Log2(normalized binding) Replicate 2	Log2(normalized binding) Replicate 3	Mean	S.D.	Log2(normalized binding) Replicate 1	Log2(normalized binding) Replicate 2	Log2(normalized binding) Replicate 3	Mean	S.D.	Log2(normalized binding) Replicate 1	Log2(normalized binding) Replicate 2	Log2(normalized binding) Replicate 3	Mean	S.D.	Log2(normalized binding) Replicate 1	Log2(normalized binding) Replicate 2	Log2(normalized binding) Replicate 3	Mean	S.D.	Log2(normalized binding) Replicate 1	Log2(normalized binding) Replicate 2	Log2(normalized binding) Replicate 3
Δ69-70	NTD	0.00489451	-0.116782	0.107119	-0.00158949	0.0915218	0.160761	-0.0826816	-0.00481148	0.0244225	0.101512	0.0437686	-0.0779389	0.0291246	-0.00168193	0.0542523	-0.652029	-0.778299	-0.705481	-0.711936	0.0517512	0.306635	0.199706	0.228433	0.244925	0.0451844	0.117015	0.18987	0.121522	0.142802	0.0333325	0.150762	0.107005	0.0876547	0.115141	0.026398	0.428123	-0.00978678	0.102231	0.173522	0.185747	0.442592	0.340432	0.403947	0.395657	0.0421166	-0.0389202	-0.0681006	-0.0777592
Δ144/145	NTD	-5.188	-5.18253	-5.18197	-5.18417	0.00272274	-6.0681	-6.21661	-6.10189	-6.12887	0.0635575	-1.16789	-1.24596	-1.26033	-1.22472	0.0406131	-0.61799	-0.671466	-0.676299	-0.655252	0.0264218	-5.76607	-6.05047	-6.00356	-5.94003	0.124491	-5.99882	-5.99156	-6.02673	-6.00571	0.0151623	-5.36681	-5.42475	-5.3538	-5.38179	0.0308405	-6.01412	-6.46611	-6.25957	-6.2466	0.184751	-3.16329	-3.2893	-3.26043	-3.23767	0.0539034	0.131434	0.0486809	0.112072
Δ69-70; Δ144	NTD	-4.9976	-5.04155	-5.03666	-5.02527	0.0196697	-6.10157	-6.12182	-6.12581	-6.1164	0.0106105	-0.744629	-0.272506	-0.257927	-0.42502	0.226075	-1.43551	-1.31379	-1.37225	-1.37385	0.0497051	-6.22889	-6.28226	-6.30549	-6.27221	0.0320694	-6.23354	-6.2477	-6.13635	-6.20586	0.0494894	-6.94888	-7.32797	-7.38234	-7.21973	0.192799	-6.90454	-7.13319	-7.07009	-7.03594	0.0964181	-2.43318	-2.55476	-2.65688	-2.54827	0.0914402	-0.180048	-0.452486	-0.136272
Δ140	NTD	-3.06586	-2.9735	-2.81739	-2.95225	0.102543	-5.56295	-5.4408	-5.55046	-5.51807	0.0548751	-4.2764	-3.99133	-3.91568	-4.06114	0.155318	-2.68617	-2.64723	-2.72498	-2.68613	0.0317407	-5.72725	-5.61025	-5.70599	-5.68116	0.0508888	-4.33072	-4.27722	-4.19448	-4.26747	0.0560447	-2.09713	-2.3359	-2.36987	-2.26763	0.121356	-4.77878	-4.76863	-4.706	-4.75114	0.032185	-4.61666	-4.54345	-4.70747	-4.62252	0.0670879	0.0974382	-0.101982	0.175153
Δ140-141	NTD	-5.85226	-5.77561	-5.71336	-5.78041	0.0568064	-5.89305	-5.75606	-5.86327	-5.83746	0.0588253	-4.6953	-4.33406	-4.28586	-4.43841	0.18271	-2.72017	-2.59849	-2.61807	-2.64558	0.0533467	-5.98472	-6.0338	-5.80432	-5.94095	0.0986678	-6.03351	-5.98345	-6.01402	-6.01033	0.0206061	-6.80573	-7.1243	-7.08143	-7.00382	0.141159	-6.64341	-6.84304	-6.8222	-6.76955	0.0895964	-4.97259	-4.99612	-4.91832	-4.96234	0.0325782	0.043849	-0.238356	-0.257868
Δ146	NTD	-5.45571	-5.5241	-5.64072	-5.54018	0.0763823	-5.58248	-5.70712	-5.62463	-5.63807	0.0517638	-0.812526	-1.08524	-1.33317	-1.07698	0.212631	-0.549751	-0.564659	-0.812565	-0.642325	0.120532	-5.88026	-5.95618	-5.89742	-5.91129	0.0325079	-5.31982	-5.37842	-5.35187	-5.35004	0.0239586	-6.50521	-6.52845	-6.73956	-6.59107	0.105426	-6.50153	-6.64285	-6.56346	-6.56928	0.0578409	-3.91267	-3.83846	-4.079	-3.94338	0.100573	0.0971526	-0.0631075	1.49534e-05
Δ210	NTD	0.369681	0.437973	0.267675	0.358443	0.0699766	0.384416	0.340779	0.0242953	0.24983	0.160469	0.432952	0.403726	0.287144	0.374607	0.0629865	-1.06546	-1.10927	-1.25038	-1.1417	0.0788997	0.20934	0.0828239	0.170443	0.154202	0.0529113	0.0924142	0.165491	0.145974	0.134626	0.0308936	0.0486425	-0.194899	-0.194765	-0.113674	0.114775	0.0389706	-0.0878784	0.0730368	0.00804297	0.0692378	0.564203	0.408866	0.277343	0.416804	0.117245	-0.0290402	-0.0825764	-0.0827874
Δ243-244	NTD	-5.40152	-5.44544	-5.40549	-5.41748	0.0198377	-6.13537	-6.07625	-5.98893	-6.06685	0.0601557	-4.94232	-4.66652	-4.57312	-4.72732	0.156739	-2.4087	-2.49619	-2.71058	-2.53849	0.12682	-6.2937	-6.26738	-6.18118	-6.24742	0.0480541	-6.36653	-6.47556	-6.35594	-6.39935	0.0540629	-6.82278	-6.97628	-6.9469	-6.91532	0.0665253	-6.85626	-6.93894	-6.98903	-6.92808	0.0547482	-5.12114	-5.15845	-5.22049	-5.16669	0.040975	0.043805	-0.199413	0.116819
11 aa ins 248-249	NTD	-0.695888	-0.520587	-2.10703	-1.10783	0.710152	-5.89363	-5.91186	-5.88264	-5.89604	0.0120484	-4.82238	-4.47174	-4.34033	-4.54482	0.203468	-2.1507	-2.60813	-2.61308	-2.45731	0.216811	-4.11666	-4.36943	-5.00739	-4.49783	0.374803	-6.04441	-5.90704	-5.91688	-5.95611	0.0625684	-1.45014	-1.80064	-1.34782	-1.53287	0.193897	-1.68378	-1.76657	-1.71312	-1.72116	0.0342739	-4.68229	-4.79796	-4.85687	-4.77904	0.072516	-0.773746	-1.02186	-0.978126
HexaPro (D614G)		0	0	0	0	0	0	0	0	0	0	0	0	0	0	0	0	0	0	0	0	0	0	0	0	0	0	0	0	0	0	0	0	0	0	0	0	0	0	0	0	0	0	0	0	0	0	0	0
		REGN10987					REGN10933					ACE2					2-43					4A8
Mutation(s)	Mutation location	Log2(normalized binding) Replicate 1	Log2(normalized binding) Replicate 2	Log2(normalized binding) Replicate 3	Mean	S.D.	Log2(normalized binding) Replicate 1	Log2(normalized binding) Replicate 2	Log2(normalized binding) Replicate 3	Mean	S.D.	Log2(normalized binding) Replicate 1	Log2(normalized binding) Replicate 2	Log2(normalized binding) Replicate 3	Mean	S.D.	Log2(normalized binding) Replicate 1	Log2(normalized binding) Replicate 2	Log2(normalized binding) Replicate 3	Mean	S.D.	Log2(normalized binding) Replicate 1	Log2(normalized binding) Replicate 2	Log2(normalized binding) Replicate 3	Mean	S.D.
Y453A	RBD	0.038759	0.131273	0.155861	0.108631	0.0504164	-0.768906	-0.934416	-0.822183	-0.841835	0.0689833	-0.121771	-0.0244434	-0.1898	-0.112005	0.067859	-0.233729	-0.437882	-0.540134	-0.403915	0.127374	0.102327	-0.515781	0.0095872	-0.134622	0.272166
L455A	RBD	0.0923921	0.121577	0.184912	0.13296	0.0386193	-3.58132	-3.65405	-3.64467	-3.62668	0.0322994	-0.914895	-0.905134	-0.909881	-0.90997	0.00398574	-4.19897	-4.23347	-4.24345	-4.2253	0.0190565	0.0486399	0.0924826	0.228742	0.123288	0.076685
G476D	RBD	0.223704	0.165217	0.228749	0.20589	0.0288338	-4.63318	-4.86142	-4.76556	-4.75339	0.0935784	-0.685841	-0.574303	-0.603551	-0.621232	0.0472206	0.335643	0.486713	0.365044	0.3958	0.0653963	0.238576	0.165636	0.277272	0.227161	0.0462846
F486K	RBD	0.0339912	0.0680056	0.0632666	0.0550878	0.0150425	-5.68948	-5.95623	-5.79968	-5.81513	0.109448	-1.18741	-1.20198	-1.11422	-1.16787	0.038397	-4.86638	-4.88512	-4.8851	-4.87887	0.00882892	-0.0193985	-0.0339934	0.0535	3.60319e-05	0.0382714
E406W	RBD	-0.19006	-0.267557	-0.121584	-0.193067	0.0596314	-1.88363	-2.11664	-1.88291	-1.96106	0.11001	-0.462191	-0.340539	-0.379424	-0.394051	0.0507298	-1.37213	-1.38175	-1.3968	-1.38356	0.0101516	0.287076	0.24821	0.398937	0.311408	0.0638939
Q493F	RBD	0.141208	0.136195	0.248239	0.175214	0.0516768	-1.67398	-1.82457	-1.6882	-1.72892	0.0678855	0.501028	0.477048	0.41876	0.465612	0.0345457	0.043739	0.155792	0.155804	0.118445	0.0528252	0.0584822	0.048698	0.18481	0.09733	0.0619864
K444A	RBD	-5.16307	-5.31439	-5.32325	-5.2669	0.07351	0.287094	0.204413	0.262855	0.251454	0.034704	-0.272417	-0.165509	-0.243271	-0.227066	0.0451242	-0.15583	-0.17031	-0.26271	-0.196283	0.0473415	0.0924939	-0.0339736	0.296801	0.11844	0.136279
K444Q	RBD	-5.41447	-5.39582	-5.35789	-5.38939	0.0235383	0.136254	0.0438197	0.253073	0.144382	0.0856202	-0.223886	-0.184958	-0.180044	-0.196296	0.019612	-0.374777	-0.31143	-0.326143	-0.33745	0.0270689	-0.0973512	0.0828197	-0.00490322	-0.00647823	0.0735629
V445A	RBD	-5.22075	-5.14714	-5.19353	-5.18714	0.0303888	0.277421	0.107249	0.316318	0.233663	0.0907873	0.111931	0.0827612	3.05982e-05	0.0649077	0.0473955	0.189833	0.0582944	0.077842	0.108657	0.0579527	0.131325	-0.0632189	0.150809	0.0729716	0.0966292
G446A	RBD	-0.73976	-0.730136	-0.642059	-0.703985	0.043964	0.291884	0.180052	0.267625	0.24652	0.0480325	-0.175243	-0.189785	-0.155681	-0.173569	0.0139729	-0.272583	-0.228667	-0.243196	-0.248149	0.0182674	0.175271	0.121647	0.282315	0.193078	0.0667897
G446V	RBD	-5.52305	-5.49881	-5.43829	-5.48671	0.0356443	0.316217	0.18497	0.359934	0.28704	0.0743488	-0.0680145	-0.0683291	-0.0875262	-0.0746233	0.00912466	-0.462392	-0.515645	-0.603435	-0.527157	0.058153	0.287129	0.223765	0.389287	0.30006	0.0681902
S477N	RBD	0.0827186	0.0339236	0.204395	0.107012	0.0716833	0.141128	0.0146566	0.0632629	0.0730157	0.0520901	0.248144	0.218964	0.214144	0.227084	0.0150213	0.0826336	0.155713	0.0826583	0.107001	0.0344439	0.0632606	0.0973158	0.102167	0.087581	0.0173107
6P-D614G		0	0	0	0	0	0	0	0	0	0	0	0	0	0	0	0	0	0	0	0	0	0	0	0	0
SARS-CoV-2 (RBD)		-0.764012	-0.632687	-0.501199	-0.632633	0.107293	-0.199527	-0.374593	-0.253045	-0.275722	0.0732471	-0.871009	-0.681329	-0.827179	-0.793172	0.081084	-3.98052	-4.02409	-3.99006	-3.99822	0.0187033	-5.70806	-5.87814	-5.7422	-5.77613	0.0734619
6P-D614G		-5.35628	-5.35413	-5.30587	-5.33876	0.0232732	-5.12855	-5.30804	-5.22798	-5.22152	0.0734178	-4.34113	-4.34193	-4.17074	-4.2846	0.0805145	-4.15649	-4.50379	-4.381	-4.34709	0.143798	-0.121548	-0.170206	-0.291913	-0.194555	0.0716508
		4A8					REGN10933					2-43					ACE2
Mutation(s)	Mutation location	Log2(normalized binding) Replicate 1	Log2(normalized binding) Replicate 2	Log2(normalized binding) Replicate 3	Mean	S.D.	Log2(normalized binding) Replicate 1	Log2(normalized binding) Replicate 2	Log2(normalized binding) Replicate 3	Mean	S.D.	Log2(normalized binding) Replicate 1	Log2(normalized binding) Replicate 2	Log2(normalized binding) Replicate 3	Mean	S.D.	Log2(normalized binding) Replicate 1	Log2(normalized binding) Replicate 2	Log2(normalized binding) Replicate 3	Mean	S.D.
S13I	NTD	-0.31642	-0.423269	-0.505997	-0.415229	0.0776029	0.0437958	0.0436501	0.126468	0.0713047	0.0390064	-0.00999378	0.0974579	0.0242622	0.0372421	0.0448169	0.121671	-0.0190253	-0.107058	-0.00147092	0.0941997
S13I, W152C	NTD	-5.26775	-5.5693	-5.43045	-5.4225	0.123237	-0.0533285	0.0679661	0.072968	0.0292019	0.0583935	-0.0925684	-0.0340203	-0.185041	-0.103877	0.0621703	0.0389284	0.141453	-0.121677	0.0195682	0.108291
L18F	NTD	0.218709	0.121443	0.146112	0.162088	0.0412844	0.0533185	0.0435946	0.214359	0.103757	0.0783079	-0.185156	-0.0194029	-0.165641	-0.1234	0.0739675	0.0633548	0.0579752	0.0925433	0.0712911	0.0151872
T19R	NTD	-0.28	-0.163	-0.198	-0.213667	0.0490329	-0.128	-0.113	-0.171	-0.137333	0.0245809	-0.453457	-0.439433	-0.483292	-0.458728	0.018289	-0.30736	-0.307172	-0.273004	-0.295846	0.0161512
T20N	NTD	0.0970996	-0.112247	-0.111535	-0.0422273	0.0985195	-0.0287879	0.0678217	-0.0441644	-0.00171021	0.0495656	-0.0287879	0.0678217	-0.0441644	-0.00171021	0.0495656	-0.0242043	-0.213708	0.0634848	-0.0581425	0.11568
P26S	NTD	-0.0146859	0.0533222	-0.00471601	0.0113068	0.0299869	-0.0532798	-0.00971603	0.053241	-0.0032516	0.0437265	-0.0532798	-0.00971603	0.053241	-0.0032516	0.0437265	-0.0628574	-0.0974445	0.0342851	-0.0420056	0.055763
Δ69-70	NTD	0.00489451	-0.116782	0.107119	-0.00158949	0.0915218	0.0486969	0.0778808	0.0242281	0.0502686	0.0219318	-0.170249	0.0195891	-0.0631371	-0.0712658	0.077714	0.0339591	-0.213948	-0.180277	-0.120088	0.109792
D80A	NTD	0.136147	-0.0486624	0.0974718	0.0616522	0.0795861	0.0629935	0.0972237	0.160474	0.106897	0.04038	0.0481466	0.00981429	-0.00956549	0.0161318	0.0239806	-0.141034	-0.126113	-0.141589	-0.136246	0.0071682
D138Y	NTD	0.257593	3.3786e-05	-0.00487478	0.0842505	0.122588	0.0732679	0.0776331	0.116495	0.0891321	0.0194307	0.0732679	0.0776331	0.116495	0.0891321	0.0194307	0.107325	0.000349108	0.155635	0.0877696	0.0648856
Δ144/145	NTD	-5.188	-5.18253	-5.18197	-5.18417	0.00272274	0.0827542	0.0682397	0.0290952	0.0600297	0.0226624	-0.165433	-0.0970703	-0.233586	-0.165363	0.0557323	0.0486347	-0.131499	-0.0488587	-0.0439075	0.0736224
W152C	NTD	-3.59593	-3.71816	-3.72728	-3.68046	0.0598851	-0.379448	0.0534988	-0.0486593	-0.12487	0.184782	-0.214324	-0.043648	-0.00975576	-0.0892427	0.0895218	0.0922771	-0.0678411	-0.170231	-0.0485982	0.108029
Δ157	NTD	-0.164	-0.076	-0.042	-0.094	0.0514069	-0.132	-0.089	-0.128	-0.116333	0.0193964	-0.234767	-0.254095	-0.264161	-0.251008	0.0121969	-0.209673	-0.243856	-0.20476	-0.21943	0.0173882
Δ158	NTD	-0.076	-0.062	-0.096	-0.078	0.0139523	-0.195	-0.133	-0.23	-0.186	0.0401082	-0.33224	-0.259347	-0.273858	-0.288482	0.0315041	-0.414604	-0.278356	-0.316792	-0.336584	0.0573565
R190S	NTD	-0.107143	-0.306628	-0.515772	-0.309847	0.166838	-0.204051	-0.403834	-0.223557	-0.277147	0.0899341	-0.204051	-0.403834	-0.223557	-0.277147	0.0899341	0.0290855	-0.0189334	0.0830159	0.031056	0.041644
D215G	NTD	0.00479366	-0.107055	-0.0242778	-0.0421798	0.0473843	0.00477747	-0.0586532	0.0584082	0.0015108	0.0478459	0.033721	-0.0341144	-0.0585076	-0.0196337	0.0390197	-0.16548	-0.204084	-0.204896	-0.191487	0.0183927
Δ242-244	NTD	-3.62953	-3.73866	-3.5954	-3.65453	0.0611016	-0.000514048	-0.0831142	0.146316	0.0208959	0.09488	-0.0925938	-0.209121	-0.0532271	-0.118314	0.0661912	-0.15773	-0.126339	-0.14211	-0.14206	0.0128157
R246I	NTD	-1.22183	-1.39578	-1.3428	-1.32014	0.0727976	0.0725254	0.0533163	-0.0385643	0.0290924	0.0484791	-0.273452	-0.130944	-0.126893	-0.177096	0.0681538	0.07708	0.0147461	0.0966287	0.0628182	0.0349165
K417N	RBD	0.0437255	-0.0536076	-3.16994e-06	-0.00329512	0.0398042	-0.316508	-0.365094	-0.311491	-0.331031	0.0241733	-0.58905	-0.515668	-0.617891	-0.574203	0.0430328	-1.76179	-1.75101	-1.66942	-1.72741	0.0412398
K417T	RBD	0.145827	-0.145949	-0.0971045	-0.0324089	0.127599	-0.466893	-0.340622	-0.481874	-0.429796	0.0633516	-0.466893	-0.340622	-0.481874	-0.429796	0.0633516	-0.65157	-0.71035	-0.593527	-0.651816	0.0476933
L452R	RBD	-0.7202	-0.0634546	-0.583769	-0.455808	0.282971	-0.218815	-0.112123	0.121653	-0.0697614	0.142187	0.014383	0.26791	0.078014	0.120102	0.107696	0.184644	0.184982	-0.141088	0.0761792	0.153631
T478K	RBD	-0.261	-0.13	-0.198	-0.196333	0.0534935	-0.137	-0.103	-0.059	-0.0996667	0.0319305	-0.177019	-0.2397	-0.127876	-0.181532	0.0457632	0.0578707	-0.024624	0.0672408	0.0334958	0.0412746
E484K	RBD	0.174935	0.0924974	0.155835	0.141089	0.0352332	-0.243557	-0.28248	-0.223694	-0.24991	0.0244163	-3.83	-3.95656	-4.06021	-3.94892	0.0941383	0.340852	0.345883	0.452163	0.379633	0.0513275
N501Y	RBD	0.165238	0.0534299	0.0243851	0.0810176	0.0607216	-0.044003	-0.01009	0.0583389	0.00141529	0.0425656	-0.0586447	-0.141249	-0.0876431	-0.0958457	0.0342183	0.530189	0.55454	0.612894	0.565875	0.0347025
A570D	S1	0.233396	0.0485441	0.146154	0.142698	0.0755052	0.0873436	0.135897	0.238424	0.153888	0.0629765	-0.248598	-0.223759	-0.204686	-0.225681	0.0179785	0.243246	0.223534	0.296998	0.254593	0.0310464
H655Y	S1	-0.262677	-0.617706	-0.306181	-0.395521	0.158109	-0.320952	-0.301918	-0.652418	-0.425096	0.160929	-0.320952	-0.301918	-0.652418	-0.425096	0.160929	-0.217937	-0.0624068	-0.0146285	-0.098324	0.086799
P681H	S1	0.209172	0.126522	0.102114	0.145936	0.0458112	0.116566	0.0921538	0.184845	0.131188	0.039228	0.0433941	0.0778327	0.0875445	0.0695904	0.0189432	-0.0689174	-0.0731378	-0.03434	-0.0587984	0.0173803
P681R	S1	-0.091	-0.101	-0.301	-0.164333	0.0967241	-0.108	-0.064	-0.181	-0.117667	0.0482517	-0.206255	-0.147617	-0.0893073	-0.147726	0.0477439	-0.0974121	-0.147133	-0.0777961	-0.107447	0.0291825
A701V	S2	0.0242355	0.0484601	0.102368	0.0583545	0.0326558	0.0437144	-0.0147214	0.131465	0.0534861	0.0600791	0.0676922	0.116685	0.0535676	0.079315	0.0270466	-0.380329	-0.349748	-0.292368	-0.340815	0.0364614
T716I	S2	0.287134	0.092376	0.0876356	0.155715	0.0929472	0.0436498	0.063127	0.238316	0.115031	0.0875375	0.0726899	0.0925695	0.0924043	0.0858879	0.00933265	0.0871016	0.005059	0.028755	0.0403052	0.0344752
D950N	HR1	-0.125	-0.023	-0.028	-0.0586667	0.0469491	-0.074	-0.074	-0.025	-0.0576667	0.0230988	-0.107839	-0.0699428	-0.0406158	-0.0727992	0.0275179	-0.0632704	-0.054645	-0.0153901	-0.0444351	0.0208376
S982A	HR1	0.121511	0.106986	0.0974173	0.108638	0.00990532	0.0337933	0.0581543	0.189877	0.0939414	0.0685615	0.0678132	0.0635965	-0.0436208	0.029263	0.0515653	-0.141268	-0.131591	-0.161126	-0.144662	0.0122941
T1027I	CH	0.12161	0.0144762	0.0876492	0.0745785	0.0447031	0.0343837	0.175216	0.165068	0.124889	0.064131	0.0343837	0.175216	0.165068	0.124889	0.064131	0.210094	0.102478	0.194898	0.169157	0.0475551
D1118H	CD	0.140976	0.165349	0.12179	0.142705	0.017825	0.155435	0.0728418	0.233601	0.153959	0.0656381	-0.0491597	-0.0678711	0.0341073	-0.0276412	0.044326	0.0721592	-0.024162	-0.0147969	0.0110668	0.0433677
6P-D614G		0	0	0	0	0	0	0	0	0	0	0	0	0	0	0	0	0	0	0	0
		4A8					4-8					4-18					5-7					1-68					1-87					CM17					CM25					CM30					REGN10933
Varaints	Mutation(s)	Log2(normalized binding) Replicate 1	Log2(normalized binding) Replicate 2	Log2(normalized binding) Replicate 3	Mean	S.D.	Log2(normalized binding) Replicate 1	Log2(normalized binding) Replicate 2	Log2(normalized binding) Replicate 3	Mean	S.D.	Log2(normalized binding) Replicate 1	Log2(normalized binding) Replicate 2	Log2(normalized binding) Replicate 3	Mean	S.D.	Log2(normalized binding) Replicate 1	Log2(normalized binding) Replicate 2	Log2(normalized binding) Replicate 3	Mean	S.D.	Log2(normalized binding) Replicate 1	Log2(normalized binding) Replicate 2	Log2(normalized binding) Replicate 3	Mean	S.D.	Log2(normalized binding) Replicate 1	Log2(normalized binding) Replicate 2	Log2(normalized binding) Replicate 3	Mean	S.D.	Log2(normalized binding) Replicate 1	Log2(normalized binding) Replicate 2	Log2(normalized binding) Replicate 3	Mean	S.D.	Log2(normalized binding) Replicate 1	Log2(normalized binding) Replicate 2	Log2(normalized binding) Replicate 3	Mean	S.D.	Log2(normalized binding) Replicate 1	Log2(normalized binding) Replicate 2	Log2(normalized binding) Replicate 3	Mean	S.D.	Log2(normalized binding) Replicate 1	Log2(normalized binding) Replicate 2	Log2(normalized binding) Replicate 3
B.1.1.7 (alpha)	Δ69-70, Δ144, N501Y, A570D, P681H, T716I, S982A, D1118H	-5.66798	-5.81512	-5.86313	-5.78208	0.0830263	-6.1732	-6.39211	-6.37964	-6.31498	0.100383	-1.64948	-1.7567	-1.79069	-1.73229	0.0601778	-2.00965	-1.9171	-1.8881	-1.93828	0.0518343	-6.33705	-6.48212	-6.50675	-6.44197	0.0748722	-6.23861	-6.5223	-6.48677	-6.41589	0.126194	-5.97108	-6.05286	-5.9365	-5.98681	0.0487876	-5.77448	-5.98684	-6.09173	-5.95102	0.13197	-2.04846	-1.98539	-1.97054	-2.00146	0.0337797	-0.0729828	-0.0436614	-0.43306
B.1.351 (beta)	L18F, D80A, D215G, Δ242-244, R246I, K417N, E484K, N501Y, A701V	-3.15829	-3.27518	-3.35286	-3.26211	0.0799678	-4.42309	-4.48259	-4.21856	-4.37475	0.113082	-3.67924	-3.60651	-3.21656	-3.50077	0.203145	-1.40145	-1.26994	-1.24074	-1.30404	0.0699007	-3.56625	-3.95683	-3.66009	-3.72773	0.166472	-4.34571	-4.51081	-4.52635	-4.46096	0.0817367	-3.98063	-4.0491	-4.18952	-4.07308	0.0869499	-4.08214	-4.45741	-4.38843	-4.30932	0.163093	-3.07577	-3.13322	-3.19182	-3.13361	0.0473774	-0.7933	-0.647051	-0.67652
B.1.1.28 (gamma)	L18F, T20N, P26S, D138Y, R190S, K417T, N501Y, E484K, H655Y, T1027I	-0.194544	0.0685287	-0.175292	-0.100436	0.119734	0.0632931	0.243049	0.116942	0.141095	0.0753461	-1.61041	-1.5673	-1.64963	-1.60911	0.0336248	-3.59614	-3.7414	-3.66794	-3.66849	0.0593017	0.0824824	-0.287481	-0.404131	-0.203043	0.207437	-0.102464	-0.0340675	-0.0441565	-0.0602292	0.0301469	0.0340172	0.146104	-0.222946	-0.014275	0.154485	-0.340653	-0.272241	-0.427745	-0.34688	0.0636367	-2.39692	-2.43297	-2.3161	-2.382	0.0488651	-1.54792	-1.5519	-1.69328
B.1.427/B.1.429 (epsilon)	S13I, W142C, L452R	-5.02229	-5.27935	-4.87538	-5.05901	0.166951	-5.01078	-5.16291	-5.06565	-5.07978	0.0629054	-4.36483	-4.55173	-4.32175	-4.41277	0.0998211	-2.51077	-2.80313	-2.82704	-2.71365	0.143787	-4.59389	-4.9539	-5.0288	-4.85886	0.189843	-4.9929	-5.28153	-5.32175	-5.19873	0.146465	-4.78292	-4.09808	-4.47492	-4.45197	0.280055	-3.59529	-3.82567	-4.31563	-3.9122	0.300375	-2.73941	-3.48938	-2.19914	-2.80931	0.529052	-0.38918	-0.17034	-0.22867
B.1.617.2 (delta)	T19R, Δ157, Δ158, L452R, T478K, P681R, D950N	-0.660521	-0.757253	-0.708334	-0.708703	0.0394914	-4.18769	-3.93931	-3.53879	-3.8886	0.267332	-3.49526	-3.56327	-3.17391	-3.41081	0.169799	-2.9003	-2.80366	-2.89434	-2.8661	0.0442209	-0.856391	-0.507436	-1.0034	-0.789077	0.207997	-0.24724	-0.208666	-0.2669	-0.240935	0.0241884	-1.83622	-1.89815	-1.86392	-1.8661	0.0253285	-0.451538	-0.485879	0.0544377	-0.294326	0.247012	-2.81621	-2.9193	-2.5337	-2.7564	0.163	-0.223915	-0.2525	-0.252548
[truncated: 17 more columns]

## Sheet: Expression
		4A8		4-8		4-18		5-7		1-68		4-19		1-87		CM17		CM25		CM30		REGN10987		ACE2
Mutation	Domain	Log2(normalized expression) Replicate 1	Log2(normalized expression) Replicate 2	Log2(normalized expression) Replicate 1	Log2(normalized expression) Replicate 2	Log2(normalized expression) Replicate 1	Log2(normalized expression) Replicate 2	Log2(normalized expression) Replicate 1	Log2(normalized expression) Replicate 2	Log2(normalized expression) Replicate 1	Log2(normalized expression) Replicate 2	Log2(normalized expression) Replicate 1	Log2(normalized expression) Replicate 2	Log2(normalized expression) Replicate 1	Log2(normalized expression) Replicate 2	Log2(normalized expression) Replicate 1	Log2(normalized expression) Replicate 2	Log2(normalized expression) Replicate 1	Log2(normalized expression) Replicate 2	Log2(normalized expression) Replicate 1	Log2(normalized expression) Replicate 2	Log2(normalized expression) Replicate 1	Log2(normalized expression) Replicate 2	Log2(normalized expression) Replicate 1	Log2(normalized expression) Replicate 2	Mean	S.D.
Q14A	NTD	0.155822	-0.058341	-0.131478	-0.0341185	-0.0729418	0.11195	0.476834	0.155691	0.326045	0.223782	-0.540107	-0.807774	0.734754	0.588885	0.238425	-0.0681715	-0.52545	-0.150897	0.895437	0.973249	0.116761	-0.00971393	-0.282292	-0.564489	0.0729943	0.442362
C15A	NTD	-0.403843	-0.0971886	0.0144759	0.0390055	0.204437	0.311525	-0.267773	-0.2238	-0.0291551	-0.199574	-0.666715	-0.788268	0.617911	0.170428	0.199609	0.121611	-1.09979	-0.83702	1.11441	0.802933	-0.248192	-0.262763	-0.413674	-0.705542	-0.11029	0.512808
V16A	NTD	-0.0534804	0.102236	-0.175163	-0.141034	-0.39414	-0.291801	-0.146092	-0.0390303	-0.136182	-0.262872	-0.841801	-0.870985	0.223741	0.292075	0.340731	0.467079	-0.257867	-0.272486	0.910071	0.734835	-0.0534931	-0.102155	-0.111968	-0.374675	-0.0606023	0.405113
N17A	NTD	-0.5157	-0.0486455	-0.364936	-0.540055	0	-0.0729328	-0.238587	-0.26779	0.189834	-0.223835	-0.579082	-0.545081	0.506029	0.428299	-0.141056	-0.209228	-0.929519	-0.817599	1.18739	1.06091	-0.0925037	-0.0923797	-0.0584615	-0.199489	-0.106851	0.495945
L18A	NTD	-0.613164	-0.359983	-1.02698	-0.642402	-0.729928	-0.45742	-0.715469	-0.652177	-0.413569	-0.549912	-1.04131	-1.26525	0.0826008	0.0342129	-0.170216	-0.384535	-1.14833	-0.763986	0.608269	0.223824	-0.618095	-0.462217	0.262733	-0.121653	-0.455206	0.457551
T20A	NTD	0.131529	0.282337	-0.0488281	-0.068166	0.0730635	-0.0144979	-0.228793	-0.092582	0	-0.0292181	-0.014638	-0.18007	0.296795	0.219048	0.603459	0.535287	-0.622872	-0.0583506	0.506178	0.345597	-0.306583	0.0195016	0.233566	-0.107078	0.0614452	0.275951
R21A	NTD	-0.530515	-1.63025	-1.13392	-1.52776	-0.982756	-1.19218	-1.5136	-1.63019	0.102134	-0.282139	0.0585229	0.00501982	-0.00957333	0.0681349	-0.778358	-0.248048	-1.07065	0.0245629	0.102247	-0.039004	0.233678	0.0974244	-0.686084	-0.126487	-0.528741	0.634437
T22A	NTD	0.51103	0.603466	0.428162	0.272588	0.452539	0.379634	0.544987	0.637392	0.418517	0.296787	0.0681199	0.0778174	-0.0390185	0.530473	0.209202	0.165479	0.170289	0.180015	0.968353	0.486654	0.37467	0.238472	0.253023	-0.0584062	0.340427	0.231157
Q23A	NTD	0.442945	0.681385	0.447629	0.364926	0.472056	0.330991	0.350301	0.486557	0.374777	0.262719	0.389298	0.394102	0.433058	0.56935	0.394237	0.209173	0.428259	0.428228	0.963486	0.802933	0.398994	0.437994	0.267643	0.0243251	0.431474	0.183493
P25A	NTD	0.204381	-0.0193754	0.16529	0.204407	0.141189	0.306651	0.40379	0.413586	0.27737	0.194671	0.408772	0.2092	0.579069	0.622947	0.467167	0.36004	-0.253009	-0.024308	1.26527	1.21662	0.11188	0.0486623	-0.0730041	-0.243291	0.291166	0.362095
P26A	NTD	0.180158	0.584028	0.408704	0.350366	0.438014	0.399099	0.140983	0.262741	0.287191	0.116787	0.0340877	0.0145774	0.642323	0.681308	0.720231	0.802909	-0.2044	-0.00480427	1.05594	0.822392	0.0243074	0.116834	-0.49155	-0.535285	0.285289	0.390684
H66A	NTD	-0.798203	-2.13594	-1.21669	-1.97566	-1.34301	-1.84422	-1.85905	-2.17518	-0.992737	-0.131245	-0.75919	-0.106954	-0.977817	-0.136273	-0.467085	-0.175304	-1.02192	0.0292908	-1.12383	-0.204301	-0.90976	-0.330842	-1.26037	-0.486731	-0.933459	0.676682
I68A	NTD	0.428246	-1.02191	-0.155727	-0.793222	-0.291973	-1.30408	-0.0146666	-1.32836	0.9927	0.588889	0.832294	0.394208	1.09979	0.252955	-0.47206	-0.0632273	-0.632563	-0.0145239	0.676411	0.160653	1.03656	0.155791	0.642257	0.0971509	0.0527332	0.690715
H69A	NTD	0.764052	-1.3625	-0.277449	-1.18232	0.0585288	-1.53778	-0.38939	-1.91239	0.496307	0.335906	0.496491	0.418491	0.691099	0.184848	0.291941	0.233567	-0.189646	-0.116768	0.374709	0.0293375	0.652177	0.0974244	-0.00983638	0.223713	-0.0678952	0.709743
V70A	NTD	0.905201	1.0998	0.783385	0.793227	0.710493	0.934371	0.905068	0.880737	0.997581	0.661727	0.491451	0.593643	1.41111	1.25062	1.00735	1.02675	0.330875	0.476845	1.84431	1.3918	0.418494	0.510986	0.243247	0.238436	0.82948	0.38787
S71A	NTD	-0.165466	0.262848	0.223769	0.0924781	0.102286	0.0292235	0.0972682	0.0972246	0.345535	0	0.632556	0.656924	0.486572	0.491551	0.335823	0.150893	-0.296772	-0.0924291	0.773777	0.744518	0.131401	0.321186	0.00967491	-0.301698	0.213714	0.296882
G72A	NTD	-0.272425	-0.238395	-0.180099	-0.462301	-0.262826	-0.325875	-0.335738	-0.194731	-0.364969	-0.535343	-0.613118	-0.452583	-0.107066	-0.248211	-0.0195226	-0.131394	-0.481701	-0.476893	0.199556	0.0583615	-0.111898	-0.160523	-0.583964	-1.09981	-0.308394	0.258471
T73A	NTD	0.277471	0.32607	0.238334	0.0828139	0.0827609	0.248254	0.160491	0.126512	0.194687	0.0875741	0.243306	0.0632273	0.184916	0.326163	-0.282243	-0.0876941	0.0194241	0.150847	0.700761	0.326138	0.102168	0.0438429	-0.394157	-0.739623	0.103419	0.271765
N74A	NTD	-0.783442	-0.65689	-0.623014	-0.720063	-0.583922	-0.763942	-0.695907	-0.83205	-0.827218	-1.06581	-0.739715	-0.948843	-0.510886	-0.70541	-0.76866	-0.822368	-0.812536	-0.622842	-0.428237	-0.749436	-0.963485	-0.885672	-0.554732	-0.958587	-0.750986	0.150492
G76A	NTD	-0.360128	-0.170159	-0.408928	-0.442861	-0.408806	-0.486501	-0.540266	-0.462402	-0.559525	-0.617978	-0.384416	-0.472077	-0.506069	-0.535256	-0.326055	-0.666576	-0.530339	-0.471938	-0.437942	-0.637271	-0.403881	-0.520596	-0.686069	-1.03164	-0.50282	0.157252
K77A	NTD	0.423457	-1.1677	-0.423429	-1.13874	0.155807	-1.10457	-0.827289	-1.7276	0.579056	-0.204411	0.535378	-0.179986	0.598529	-0.31149	0.233678	-0.335534	-0.326036	-0.476782	0.253039	-0.50613	0.554712	-0.398944	-0.0244357	-0.909942	-0.28039	0.622936
K97A	NTD	0.267629	-1.22623	-0.437928	-1.56214	-0.0729938	-1.24091	-0.467137	-1.5133	0.51098	0.31149	0.559685	0.292156	0.520667	0.0244167	0.326067	0.384343	-0.223899	0.33583	0.10708	-0.034101	0.501248	0.170503	-0.111875	-0.491452	-0.127911	0.640979
S98A	NTD	0.243377	-1.47923	-0.700639	-1.34312	-0.457443	-1.1095	-0.846752	-1.6155	0.0144892	-0.3015	0.107136	-0.773805	0.073087	-0.510967	0.233678	-0.579045	-0.78336	-0.778739	-0.24827	-0.413445	0.0486332	-1.08527	-0.472134	-1.343	-0.588389	0.540739
T124A	NTD	-0.841738	-3.1968	-1.55714	-2.99286	-1.67404	-2.99267	-1.90713	-3.06063	-1.73212	-1.5375	-1.84399	-1.86886	-1.79028	-1.65421	-0.96317	-1.2016	-1.58644	-1.32382	-1.81517	-1.46926	-1.73264	-2.34069	-2.20474	-1.65961	-1.8728	0.622003
L141A	NTD	-0.559525	-0.330784	-0.559724	-0.306648	-0.0633026	-0.0486146	-0.214225	-0.180115	-0.520659	-0.583949	-0.754187	-0.866246	-0.116889	-0.0486658	2.04378	1.88803	-0.919649	-0.632533	0.588822	0.248154	-0.267649	-0.301713	-0.544979	-0.574217	-0.151062	0.721669
G142A	NTD	-0.715213	-0.569167	-0.496527	-0.579155	-0.7785	-0.812606	-0.657035	-0.579172	-0.559525	-0.559641	-0.880791	-0.919726	-0.218981	-0.291926	0.413582	0.199541	-0.564535	-0.486682	0.18004	-0.0291505	-0.798008	-0.744525	-0.661776	-0.846729	-0.498175	0.35482
V143A	NTD	0.428246	-1.73209	-0.228781	-1.47924	-0.60332	-1.49401	-0.60327	-1.6155	-0.262826	-0.544913	-0.359814	-0.525606	-0.0339279	-0.574202	-0.175185	-0.948678	-0.340668	-0.822487	-0.340671	-0.51089	0.0537005	-0.759025	-0.963474	-0.720313	-0.631539	0.526413
Y144A	NTD	0.0487577	-1.69325	-0.50109	-1.26992	-0.724856	-1.84899	-0.768768	-2.27735	-0.496338	-1.26014	-0.432998	-1.31891	-0.374537	-1.41137	-0.54477	-1.22164	-1.20656	-1.39172	-0.583808	-1.2556	-0.457188	-1.60109	-1.22147	-1.55706	-1.05711	0.55215
Y145A	NTD	0.632597	-0.330812	-0.515826	-0.48669	0.00499882	-0.939232	-1.07037	-1.37709	0.155639	0.277393	0.116902	0.184988	-0.613041	-1.00238	0.355306	0.729897	0.0585249	0.530621	0.272531	0.476968	0.321209	0.248293	-0.515895	0.0924259	-0.0997101	0.574206
H146A	NTD	0.75915	-0.588693	-0.447676	-0.802978	0.472106	-0.686169	0.0292748	-1.1193	0.535228	0.428246	0.511016	0.150972	0.515908	0.131423	0.583949	-0.0827827	0.292052	-0.00966633	0.41857	0.233617	0.715306	0.141125	0.0194738	0.141092	0.0975518	0.489011
K147A	NTD	0.686225	-0.467025	0.0633333	-0.710328	-0.0681109	-0.905204	0.841823	-0.841903	0.355242	0.734873	0.389323	0.817591	0.486634	0.379558	0.734864	1.02195	-0.0292366	0.696066	0.350458	0.540135	0.69599	0.739781	-0.0389941	0.476721	0.289573	0.541547
N148A	NTD	0.520645	-0.919698	-0.433079	-0.953758	0.233616	-1.16301	0.257999	-1.70323	0.369804	-0.394279	0.23863	-0.544918	0.471967	-0.739632	0.856446	-0.486774	0.19474	-0.569221	-0.189802	-0.530435	0.452608	-0.924418	-0.146056	-0.763917	-0.286074	0.624323
N149A	NTD	-0.165409	-0.875773	-0.588852	-0.997617	-0.131347	-0.978112	-0.423428	-1.51815	0.0341771	0.0388762	0.233603	0.00501982	0.11195	-0.37478	1.03656	0.204377	-0.686132	0.0682086	-0.311357	-0.413445	0.408737	-0.627637	-0.428168	-0.744766	-0.296811	0.534199
K150A	NTD	0.316234	-1.49395	-0.214149	-1.29931	0.155807	-1.69824	0.155695	-1.4063	-0.316219	-0.851378	-0.0728629	-0.642411	0.0146468	-0.880855	0.515816	-0.929626	-0.481818	-0.958288	-0.155633	-0.778427	0.0584847	-0.637382	-0.802877	-0.763917	-0.548624	0.588792
S151A	NTD	-0.243227	-1.66896	-0.598472	-1.64482	-0.0777045	-1.37233	-0.506121	-1.61063	-0.248236	-0.165409	-0.359814	-0.0972387	-0.0681012	-0.335819	0.905213	-0.107088	0.0972972	-0.101922	-0.0923974	-0.194695	-0.092428	-0.306513	-0.70074	-0.511093	-0.420886	0.594895
W152A	NTD	0.768937	-0.793223	0.316259	-0.69095	0.282368	-0.652059	-0.583893	-1.24584	-0.8125	-0.978185	0.116902	-0.034091	0.0535186	-0.535178	0.973226	0.150817	-0.355215	-0.335497	0.394172	-0.150782	0.355306	-0.904806	-0.24824	-0.121675	-0.209609	0.55792
M153A	NTD	0.515779	-0.939007	0.0730241	-0.73954	0.369943	-0.754262	0.330966	-1.27018	0.491506	0.184918	0.350477	-0.116735	0.734838	0.170333	0.204478	-0.311469	0.287075	-0.233272	-0.121625	-0.360011	0.525639	-0.0437914	-0.0876941	-0.0779675	-0.0340239	0.491348
E154A	NTD	-0.612977	-0.900187	-1.31388	-1.02191	-0.914759	-1.03649	-0.880741	-1.18238	-0.36495	-0.510902	-0.28702	-0.632633	-0.355228	-0.691047	-0.491352	-0.608064	-1.18713	-0.608027	-0.720317	-0.564317	-0.233442	-0.798065	-0.841796	-0.802927	-0.731689	0.284703
S155A	NTD	-0.476928	-0.797888	-0.997611	-0.48669	-0.846603	-0.875936	-0.773749	-1.08022	-0.0632559	-0.442642	0.0585229	-0.428002	-0.0291909	-0.496268	-0.525549	-0.544975	-1.03168	-0.306272	-0.330833	-0.540134	0.0292679	-0.88066	-0.486574	-0.33594	-0.528742	0.324575
E156A	NTD	-0.827397	-1.72723	-1.23112	-1.33319	-0.905014	-1.64979	-1.64495	-2.02913	-1.25536	-0.905082	-1.24584	-1.08013	-1.15832	-1.29921	-0.554477	-0.953635	-1.47463	-0.851373	-1.39658	-1.07053	-1.22147	-1.52302	-1.71312	-0.759254	-1.24208	0.352254
F157A	NTD	1.08522	-0.038877	-1.01683	-0.729969	0.102335	0.03888	0.0827972	-0.18974	0.72998	0.116837	0.949038	0.360138	0.836959	-0.0925479	1.05117	0.0633358	-0.121682	0.0731229	0.413593	0.170456	1.0317	-0.0484911	0.291876	0.423287	0.232608	0.518356
R158A	NTD	-0.10218	-0.904983	-0.622807	-0.822443	-1.26014	-1.31394	-1.14844	-1.15332	-0.189825	0.0194368	-0.0534975	-0.0387324	-0.214147	-0.262732	-0.724858	-0.32586	-0.359939	-0.121626	-0.374706	-0.146014	-0.0341118	-1.34289	-0.72011	0.029044	-0.507867	0.46026
V159A	NTD	-0.179911	-0.904983	-1.09001	-1.03651	-0.486464	-0.656992	-1.03167	-1.18744	0.0826211	-0.34068	0.0924818	-0.612888	-0.00491549	-0.734951	-0.184889	-0.666388	-0.63743	-0.340716	-0.30635	-0.408678	-0.0341118	-1.49893	-0.608176	-0.744605	-0.563441	0.414243
Y160A	NTD	-1.19732	-1.75664	-1.72743	-1.55223	-1.70286	-1.50355	-1.82971	-1.76638	-0.982939	-1.29458	-0.846762	-1.49836	-0.982657	-1.67889	-1.05606	-1.46007	-1.43521	-1.19693	-1.13393	-1.4109	-0.885565	-1.62496	-1.44041	-1.4649	-1.39289	0.290683
F175A	NTD	-0.778757	-1.01696	-1.20195	-0.74941	-1.04118	-0.75915	-1.19713	-1.08022	-0.627582	-0.5646	-0.510827	-0.62292	-0.63743	-0.729927	-0.111706	-0.374479	-0.729794	-0.467237	-0.467067	-0.617963	-0.433111	-0.715309	-1.14831	-0.739754	-0.721782	0.27184
L176A	NTD	-0.10218	-0.681252	-0.773686	-0.389226	-0.540064	-0.909952	-0.364879	-1.11424	-0.0876416	-0.175061	-0.194559	-0.204402	-0.145897	-0.253175	0.0292679	-0.204184	-0.447727	-0.0730411	-0.393924	-0.320972	-0.0583642	-0.218893	-0.647328	-0.661932	-0.372221	0.289555
M177A	NTD	-0.0680591	-0.394097	-0.79323	-0.403813	-0.121586	-0.617998	-0.754255	-1.30407	0.46236	-0.428142	0.477017	-0.510842	0.579135	-0.661706	0.262758	-0.510778	-0.326036	-0.569221	0.116964	-0.374502	0.627706	-0.301696	-0.189689	-0.676307	-0.270004	0.475228
D178A	NTD	-0.617905	-1.30886	-1.20195	-1.09974	-0.953716	-1.04617	-1.40605	-1.69359	-0.768867	-0.875765	-0.734565	-1.29898	-0.764118	-1.2312	-0.335741	-0.987553	-1.22153	-0.841474	-0.997404	-1.13836	-0.67636	-1.41619	-1.24101	-1.07066	-1.03866	0.297214
L179A	NTD	-0.175061	-0.710338	-0.467097	-0.939161	-0.564453	-0.559637	-1.21147	-1.3188	0.0972802	-0.418437	0.170497	-0.554487	0.121755	-0.963528	-0.442844	-0.403862	-0.661721	-0.311386	-0.214044	-0.598651	0.180052	-0.194628	-0.559661	-0.866362	-0.481919	0.397748
E180A	NTD	-2.27239	-0.710338	-2.60785	-0.788368	-2.73941	-0.0681074	-2.80231	-0.326095	-0.126571	-0.598293	-0.0679971	-0.637318	-0.170232	-0.559484	-1.79552	-0.481841	-2.85591	-0.384511	-0.36018	-0.773516	-0.106936	-1.84401	-0.457329	-0.7884	-1.01346	0.952329
G181A	NTD	-1.56658	-0.364858	-2.16039	-0.184871	-2.15047	-0.175207	-2.08722	-0.379572	0.535228	-0.306464	0.214205	-0.213994	0.530515	-0.564587	-1.8197	-0.374479	-1.80542	-0.267652	-0.0874809	-0.948814	0.554712	-0.486424	0.379507	-0.579192	-0.596218	0.858775
K182A	NTD	-1.21153	-0.91	-1.09024	-1.0122	-1.22604	-1.23582	-1.47467	-1.38712	-1.47429	-1.42109	-1.69824	-1.76162	-1.1194	-1.27494	-0.788284	-0.885548	-1.79067	-1.51839	-0.632697	-0.720145	-1.6155	-1.83443	-1.91742	-2.23348	-1.34307	0.402142
Q183A	NTD	-1.49381	-0.0485727	-1.90256	-0.121698	-2.0142	0.209196	-1.97588	-0.165519	0.350354	-0.36016	0.335865	-0.253012	0.146102	-0.564587	-1.68833	-0.165564	-1.68851	-0.428288	-0.0874809	-0.476895	0.272628	-1.24101	-0.477017	-0.793129	-0.60967	0.77373
G184A	NTD	-0.618047	-0.544975	-0.841863	-0.603394	-0.569433	-0.734619	-0.788405	-0.841786	-0.525563	-0.681374	-0.84679	-0.768879	-0.423438	-0.384251	0.00483964	-0.0633319	0.0292051	0.0145611	0.043846	-0.121647	-0.730009	-0.724952	-0.413674	-0.79322	-0.496967	0.307866
N185A	NTD	-0.486501	-0.228728	-0.866188	-0.462301	-0.617863	-0.618047	-0.545119	-0.433144	-0.544931	-0.768945	-0.437926	-0.588861	-0.79794	-0.457281	-0.111846	-0.184845	-0.676423	-0.520682	-0.0340191	-0.316362	-0.564452	-0.666627	-0.384434	-0.622888	-0.497348	0.205438
F186A	NTD	0.257965	0.442843	-0.374806	0.26762	-0.491512	0.364991	0	-0.0828656	0.131455	0.0194662	0.0778663	-0.0194705	-0.116889	0.360171	-0.296699	0.277298	-0.179992	0.228686	0.121777	-0.194488	-0.0827357	0.155771	-0.0584615	-0.355247	0.0188643	0.248191
H245A	NTD	-1.04133	-2.14078	-1.32332	-2.01935	-1.27478	-2.14105	-1.58652	-2.42326	-1.29948	-1.3869	-1.15303	-1.45981	-1.33824	-1.41137	-0.987619	-1.03143	-1.33834	-0.968351	-1.07071	-1.4109	-1.13397	-1.51805	-1.79099	-1.61063	-1.45251	0.387981
R246A	NTD	0.0974254	-1.53762	-0.107068	-1.09974	-0.184823	-1.4842	-0.97818	-1.54729	0.126636	-0.6814	0.243422	-0.666552	0.253141	-0.617954	-0.053481	-0.875698	0.107086	-0.418597	-0.140914	-0.758882	0.291941	-0.651953	-0.588852	-1.24556	-0.52163	0.578889
S247A	NTD	-0.301691	-0.0874278	-0.223818	-0.228768	-0.705675	-0.686045	-0.365047	-0.330968	-0.0291551	-0.12649	-0.720168	-0.802945	-0.491463	-0.49153	-0.359996	-0.27261	-0.360069	-0.399097	-0.0973511	-0.578937	-0.559616	-0.481668	-0.243355	-0.618011	-0.398413	0.213123
Y248A	NTD	-0.107031	0.150844	-0.253211	-0.262658	0.0633004	-0.0339433	-0.146092	-0.0293078	-0.778603	-0.739762	-0.145979	-0.0779188	-0.399027	-0.369657	-0.0535307	-0.311332	-0.228699	-0.379607	-0.17036	-0.452566	0.072933	0.0195016	-0.0194502	-0.175169	-0.201138	0.229786
L249A	NTD	0.0876898	0.379618	0.311378	0.355191	0.23851	0.321223	0.223772	0.136144	0.180079	0.029168	-0.0292304	-0.034055	0.189768	0.175252	1.14839	1.15812	-0.350381	-0.0486509	1.09011	1.08523	0.189723	0.0632843	0.569302	0.384421	0.327253	0.397832
T250A	NTD	-0.0680011	0.111951	-0.36026	-0.306648	-0.291841	-0.394111	-0.282287	-0.194731	0.0243897	-0.0535591	-0.501207	-0.68129	0.0242119	0.0389845	0.564522	0.554683	-0.335756	-0.253009	0.914876	0.768866	-0.194609	-0.145934	-0.175252	-0.253003	-0.0620423	0.387985
P251A	NTD	-0.311441	-0.0290663	-0.540287	-0.238427	-0.0778772	-0.111917	-0.00986262	0.0193864	-0.0973336	-0.107144	-0.413601	-0.360168	0.00976898	0.0292479	0.199609	0.233605	-1.01694	-0.768797	0.613128	0.408782	-0.311427	-0.18974	-0.49155	-0.593659	-0.173155	0.356982
G252A	NTD	-0.145847	-0.150737	-0.686279	-0.84178	-0.471889	-0.510912	-0.652053	-0.613194	-0.131346	-0.272472	-0.958725	-1.05599	-0.291944	-0.209131	-0.107035	0.184972	-0.79321	-0.656951	0.243307	0.248154	-0.0827357	-0.306516	-0.462278	-0.681262	-0.391911	0.358397
D253A	NTD	-0.433201	-1.73209	-1.37716	-1.7372	-1.23593	-1.7907	-1.45963	-1.54729	-0.564308	-0.253097	-0.442762	-0.393905	-0.559427	-0.301605	-1.01696	-0.257979	-1.44522	-0.29652	-0.627743	-0.871127	-0.321168	-0.267637	-0.924687	-0.705837	-0.856799	0.53379
S254A	NTD	-2.01455	-1.70794	-2.30647	-1.33319	-2.54006	-1.09966	-2.4479	-1.31379	0.287188	-0.189661	0.0779212	-0.00958605	0.107149	0.121728	-1.89787	0.350302	-2.64174	0.399036	0.0827508	0.209221	0.267816	0.0925539	-0.27261	0.335738	-0.726818	1.08215
S255A	NTD	-0.666432	0.0341632	-0.321082	-0.204294	-1.12412	0.248175	-1.09012	-0.0876351	-0.27725	0.024453	0.301811	0.136406	0.282351	-0.0292389	-0.092428	-0.228764	-0.715193	0.0147198	0.0876496	-0.00478824	0.194613	0.03913	-0.219098	-0.33105	-0.167834	0.38081
S256A	NTD	-0.822174	0.238497	-1.47954	0.360105	-1.07055	0.267627	-1.25539	-0.0778671	0.121625	0.024453	0.024505	-0.145926	0.30658	-0.272614	-0.754387	-0.452597	-1.18713	-0.306272	0.121749	-0.23351	0.165589	-0.145851	-0.394226	-1.50362	-0.352955	0.572947
G257A	NTD	0.360126	0.0195347	-0.472062	0.204345	-0.218969	-0.199496	-1.1437	-0.710493	0.66176	-1.1336	0.477017	-1.226	0.720184	-1.39197	-0.0827385	-1.35303	-0.656772	-1.40168	0.141252	-1.13364	0.793273	-1.15789	0.0388684	-1.30926	-0.423956	0.739249
W258A	NTD	-0.321124	-0.681252	0.0193919	-0.360127	-0.403696	-0.462282	-0.671356	-1.0365	-0.35527	0.0780025	-0.102131	0.165616	-0.476675	0	0.219033	0.486708	-0.554681	0.0877664	0.131533	0.199471	-0.223729	0.14603	-0.311332	0.0194214	-0.183633	0.354325
T259A	NTD	-0.0388509	-0.486576	-1.03631	-0.330898	-0.267656	-0.126506	-1.09468	-0.788371	0.418479	-1.05575	0.452582	-0.899962	0.364901	-1.14843	-0.379645	-1.15304	-0.841633	-1.03166	0.136269	-1.02653	0.418487	-1.15789	-0.204318	-1.33343	-0.525476	0.581413
G261A	NTD	0.107164	-0.661795	-0.0972323	-0.389226	-0.442784	-0.306614	-0.501155	-0.705644	0.0924104	-0.394279	-0.0875594	-0.00958605	-0.189688	-0.136273	-0.199411	-0.16054	-0.175212	0.0390354	-0.41841	-0.277447	0.175166	-0.583771	-0.467267	-0.228714	-0.250785	0.237905
6P-D614G		0	0	0	0	0	0	0	0	0	0	0	0	0	0	0	0	0	0	0	0	0	0	0	0	0	0
RBD		2.08276	1.9027	1.71777	2.01458	1.27011	1.7226	1.82967	1.96102	3.13379	1.68856	2.88573	2.21416	2.44769	1.85396	2.41854	2.32116	1.7713	2.52076	2.49154	1.96106	1.90757	0.98792	2.34545	2.17506	2.06773	0.460466
		4A8			1-87
Mutation(s)	Mutation location							Mean	S.D.
Y145A, H146A, K147A	NTD	0.355292	-0.0924449	-0.0388843	0.316163	-0.0533958	0.116681	0.100569	0.1789
N149A, K150A, W152A	NTD	0.126477	-0.179883	-0.092416				-0.0486073	0.12885
R246A, W258A	NTD	-0.978218	-1.11896	-0.783441				-0.960207	0.137567
6P-D614G		0	0	0	0	0	0	0	0
		4A8		4-8		4-18		5-7		1-68		4-19		1-87		CM17		CM25		CM30		REGN10987		ACE2
Mutation(s)	Mutation location	Log2(normalized expression) Replicate 1	Log2(normalized expression) Replicate 2	Log2(normalized expression) Replicate 1	Log2(normalized expression) Replicate 2	Log2(normalized expression) Replicate 1	Log2(normalized expression) Replicate 2	Log2(normalized expression) Replicate 1	Log2(normalized expression) Replicate 2	Log2(normalized expression) Replicate 1	Log2(normalized expression) Replicate 2	Log2(normalized expression) Replicate 1	Log2(normalized expression) Replicate 2	Log2(normalized expression) Replicate 1	Log2(normalized expression) Replicate 2	Log2(normalized expression) Replicate 1	Log2(normalized expression) Replicate 2	Log2(normalized expression) Replicate 1	Log2(normalized expression) Replicate 2	Log2(normalized expression) Replicate 1	Log2(normalized expression) Replicate 2	Log2(normalized expression) Replicate 1	Log2(normalized expression) Replicate 2	Log2(normalized expression) Replicate 1	Log2(normalized expression) Replicate 2	Mean	S.D.
L18F	NTD	-1.16296	-0.374533	-0.647282	0.32621	-0.55465	-0.768923	-0.802921	-0.778507	-0.773634	-0.194598	-0.861119	-0.428289	-0.914812	-0.433174	-0.91961	-0.447822	-1.72748	-0.345441	-0.763845	-0.306653	-0.472211	-0.384456	-0.973401	-0.549758	-0.635828	0.381813
T19I	NTD	-1.59599	-0.754366	-0.93938	-0.189585	-1.06586	-1.09968	-0.948893	-0.95371	-1.11443	-0.66656	-1.10469	-1.0899	-0.987843	-0.82714	-1.3478	-0.856735	-1.94169	-0.744208	-0.939119	-0.870828	-0.564486	-0.987813	-0.929355	-0.666544	-0.966108	0.332972
R21I	NTD	-1.59599	-0.462021	-0.910086	0.199457	-0.997545	-0.846902	-1.0317	-1.01718	-0.856307	-0.199416	-0.783429	-0.326109	-0.827349	-0.413688	-1.01218	-0.330929	-1.87823	-0.355051	-0.608191	-0.204378	-0.36505	-0.282288	-0.734852	-0.335566	-0.673958	0.454271
R21T	NTD	-1.57181	-1.05124	-0.856546	-0.472315	-0.909986	-1.2603	-1.00236	-1.07534	-0.510997	-0.0630919	-0.447569	-0.209375	-0.671452	-0.262892	-1.02689	-0.856735	-1.95124	-0.86144	-0.530269	-0.106938	-0.258086	-0.102279	-0.267761	-0.0922606	-0.684132	0.487088
T22I	NTD	-1.28471	-0.578952	-0.720162	0.0828308	-0.914919	-0.832206	-1.15788	-0.802868	-0.58871	-0.316226	-0.651978	-0.3504	-0.802838	-0.384479	-1.01218	-0.579146	-1.62038	-0.476971	-0.642335	-0.218951	-0.418464	-0.384456	-0.554853	-0.467133	-0.653265	0.359011
T22N	NTD	-1.04633	-0.476989	-0.564532	0.199457	-0.783352	-0.62304	-1.04137	-1.03672	-0.111986	0.311382	-0.150816	0.194645	-0.44772	0.0290034	-0.661829	-0.272699	-1.41111	-0.759016	-0.0583152	0.291956	0.252968	-0.0876573	-0.257999	-0.360019	-0.36967	0.473012
G75R	NTD	-1.8295	-0.574346	-1.36728	0.150624	-1.54745	-0.66662	-1.41582	-0.588562	-0.510997	0.433115	-0.715358	0.141097	-0.515702	0.184853	-1.45002	-0.243353	-2.05826	-0.28717	-0.627647	0.403984	-0.0633259	0.165424	-0.292058	-0.316242	-0.566276	0.695161
G75V	NTD	-1.68379	-0.822101	-1.45018	-0.223754	-1.15826	-0.710335	-1.28462	-0.6131	-0.759126	-0.287086	-0.870855	-0.262714	-1.10931	-0.379512	-1.38194	-1.42129	-1.80521	-0.452694	-0.725074	-0.131344	-0.360271	-0.583926	-0.54011	-1.02684	-0.835144	0.474839
K77M	NTD	-0.822457	-0.929184	-0.506225	-0.151096	-0.301717	-1.00724	-0.189774	-0.788305	-0.33579	-0.467103	-0.218979	-0.914948	-0.384484	-0.652247	-0.350347	-0.651989	-1.22619	-0.656931	-0.423312	-0.705354	0.145847	-0.686018	-0.321237	-0.729982	-0.553128	0.310645
K77N	NTD	-1.47927	-1.26545	-0.943968	-0.418786	-0.827148	-1.36731	-0.836838	-1.29448	-0.23832	-0.311328	-0.228638	-0.379564	-0.257845	-0.476925	-1.03174	-0.968144	-1.84414	-0.890261	-0.359956	-0.501153	0.150799	-0.583926	-0.102304	-0.27727	-0.697248	0.491129
R78M	NTD	-1.26997	-0.559704	-0.773807	-0.0435329	-0.656835	-0.768923	-0.865945	-0.865905	-0.535261	0.160672	-0.447569	-0.0486178	-0.773817	-0.23852	-0.744489	-0.413505	-1.66409	-0.44284	-0.359956	-0.053411	-0.27748	-0.102279	-0.44291	-0.199524	-0.516176	0.406802
R78S	NTD	-1.63504	-0.0924712	-1.00718	0.253131	-1.30394	-0.340589	-1.25533	-0.345338	-0.272395	-0.413637	-0.228638	-0.720363	-0.579086	-0.559816	-1.27486	-0.0534335	-1.86376	0.00501698	-0.540184	-0.79297	-0.399193	-0.647166	-0.515945	-0.574167	-0.631557	0.514809
D80Y	NTD	-0.189775	-0.248101	-0.0487639	0.155674	-0.238508	-0.418609	0.15097	-0.359876	-0.80766	0.447827	-0.579115	0.325994	-1.02185	0.209164	-0.160575	-0.311383	-0.822411	-0.267754	-0.525626	0.189796	-0.437995	0.272511	-0.642301	0.0633821	-0.219375	0.387396
G142A	NTD	-0.364944	-0.121409	-0.360184	0.306531	-0.593671	-0.481848	-0.0535487	-0.442564	-0.690941	-0.554679	-0.754069	-0.544921	-1.06087	-0.360122	-0.311491	-0.0585358	-0.671546	-0.272299	-0.754309	-0.661567	-0.60834	-0.423428	-0.691114	-0.749382	-0.469969	0.287275
G142D	NTD	-0.403857	0	1.37704	1.78101	1.13382	0.642292	1.40152	0.574236	-0.330964	0.175169	0.253178	0.904983	0.0876234	0.919554	0.296822	0.00978309	0.0973628	0.846705	0.457473	0.924658	0.578931	-0.0340017	0.345457	-0.204407	0.493099	0.564238
G142S	NTD	-0.214115	0.0778562	-0.686067	-0.228532	-0.656835	-0.501443	0.0342129	-0.111787	-1.36262	0.0779749	-1.45016	-0.209375	-1.67397	-0.121703	-0.0778566	-0.0388639	-0.60827	0.160647	-1.24579	0.228671	-0.978215	-0.846836	-1.29925	-0.442633	-0.50729	0.558547
G142V	NTD	-2.01457	-1.58126	-1.95105	-1.24538	-1.61559	-1.99528	-1.48416	-1.89236	-2.17524	-1.46456	-2.13578	-1.70313	-2.33564	-1.51863	-1.72762	-1.53314	-2.37468	-1.47435	-1.95581	-1.30925	-1.54757	-1.46463	-2.06847	-1.50817	-1.75318	0.316555
Y144D	NTD	-1.51825	-1.30917	1.10946	0.807792	0.0827625	-1.04628	0.515841	-0.364883	-1.17289	-0.637255	0.223967	0.8953	-0.627744	-0.652247	0.554756	-0.223876	-0.330869	-0.14112	0.530484	0.729937	0.49626	0.452456	0.3795	-0.126486	-0.0571895	0.727157
Y144H	NTD	-0.30652	0.18498	-0.963538	-0.189585	0.00979541	-0.141067	-0.262708	-0.330945	-0.447665	-0.184711	-0.360037	0.0193135	-0.389367	-0.0780554	-0.710527	-0.447822	-1.3674	-0.58402	0.0486748	0.199483	0.155574	0.116705	0.0291529	-0.0679337	-0.252843	0.369723
Y145D	NTD	0.209238	0.710596	-0.593623	-0.067941	-0.155703	0.106933	0.116773	-0.788305	0.0243375	0.476996	-0.00968255	0.506062	-0.219045	0.282082	0.21406	0.369778	-0.471993	0.530442	-0.126537	0.452524	0.223707	0.170225	-0.131415	0.27261	0.0875883	0.358371
Y145H	NTD	-1.44036	-0.948724	-0.321102	0.00966719	-0.0194605	-0.481848	-0.554561	-0.983022	-1.1534	-0.423468	-0.394052	0.30652	-0.729802	0.038775	-0.277439	-0.418416	-1.10939	-0.457431	-0.437959	-0.228748	-0.121642	0.140988	-0.54011	0.0291955	-0.438158	0.434606
Y145N	NTD	-0.520766	-0.029014	-0.798198	0.18471	-0.355194	-0.340589	-1.08993	-0.476764	-0.40394	0.0682362	-0.355179	0.0874225	-1.11926	-0.399167	-0.36493	-0.651989	-0.861327	0.0536448	-0.262833	0.335823	-0.170412	-0.223949	-0.331027	-0.4475	-0.353006	0.365012
H146Q	NTD	-0.914877	-0.501265	-0.744579	-0.311627	-0.0390188	-0.272573	-0.997645	-0.987767	-0.983041	-0.608133	-0.856431	-0.287069	-1.19715	-0.340688	-0.846722	-0.374805	-1.09486	-0.0681766	-0.934112	-0.369908	-0.486773	-1.32869	-0.661989	-0.997544	-0.675227	0.356569
H146Y	NTD	-1.38191	-1.25067	-0.856546	-0.481552	-0.50615	-1.17747	-0.754106	-0.924412	-1.4791	-1.06062	-1.26524	-0.914948	-1.35755	-0.861349	-0.827284	-0.764216	-1.27499	-0.763808	-1.11931	-0.642265	-0.944097	-1.05604	-0.905082	-0.79789	-0.973609	0.265827
W152L	NTD	-1.46467	-0.335816	-0.0535225	0.846635	0.34058	0.160465	-0.194537	-0.17499	-1.00244	-0.972936	0.204508	0.0972922	-0.481812	-0.408937	-0.335752	0.0438084	-0.929381	0.194803	0.355307	0.311403	0.457338	0.0193681	-0.219053	0.209298	-0.138877	0.527101
M153I	NTD	0.145981	0.394272	0.355162	0.700675	0.399018	-0.0682879	0.335818	0.150924	-0.00978102	-0.335653	-0.851448	-0.379564	0.20441	-0.632542	0.048697	0.0243345	-0.384448	0.219023	0.126503	-0.520793	0.491357	-0.574319	-0.330872	0.214108	-0.0115593	0.394034
M153T	NTD	-0.788336	0.0778562	-0.389244	0.297005	0.277378	-0.15098	0.189787	0.374704	-0.316369	-0.690948	0.204508	-0.423373	0.14603	-0.403886	-0.520751	-0.433251	-1.02678	-0.223807	0.350422	-0.223841	0.462229	-0.369908	-0.0389385	0.34058	-0.136663	0.4022
E156A	NTD	-0.914877	-0.754366	-0.477037	0.126509	-0.452486	-1.01225	-0.671525	-1.17262	-0.705628	-0.598555	-0.72501	-1.01726	-0.802838	-0.783438	-0.617981	-0.875748	-1.14348	-0.374465	-0.63263	-0.66679	-0.559781	-0.734893	-0.467238	-0.433115	-0.686146	0.27246
E156Q	NTD	-0.248147	-0.0435836	0.0485911	0.374658	0.0243649	-0.57925	-0.350348	-0.389399	-0.442688	-0.832061	-0.447569	-1.00252	-0.681321	-1.10957	-0.330867	-0.647177	-0.773707	-0.131454	-0.476919	-0.61815	-0.10232	-0.564469	-0.506187	0.048642	-0.407561	0.351227
F157L	NTD	0.218914	-0.681226	-0.218998	-0.0435329	0.262707	-0.267771	0.598613	-0.457298	-0.0389917	-1.25069	0.301799	-1.31896	0.0243529	-1.7474	0.277346	-0.102321	0.116776	-0.219046	-0.180022	-1.06089	0.277273	-1.41124	-0.277451	0.170234	-0.292826	0.617249
A243S	NTD	-0.277321	-0.38902	-0.18018	0.170265	-0.0194605	-0.520594	2.00005	-1.04597	-0.24821	-0.481701	-0.111935	-0.321242	-0.184849	-0.632542	-0.627804	-0.540262	-0.535266	-0.374465	-0.50121	-0.369908	0.136216	-1.24567	-0.253026	0.437992	-0.254838	0.586915
H245Y	NTD	-1.51324	-1.21152	-0.948924	-0.744301	-1.14371	-1.48428	-0.870909	-1.15784	-0.875979	-0.525649	-1.19689	-0.666725	-1.09974	-0.486571	-1.1971	-0.812425	-1.40134	-0.944238	-0.656857	-0.759107	-0.36505	-0.905077	-0.58877	-0.603344	-0.923316	0.312795
S247G	NTD	-0.997664	-0.335816	-0.253184	0.175247	-0.885569	-1.17747	-0.486442	0.272491	-0.676402	-0.953474	-0.029069	-0.696072	-0.214039	-0.83222	-0.832175	-0.944337	-1.20194	-0.749479	-0.408812	-0.671555	0.233527	-0.851694	-0.301852	-2.06326	-0.620053	0.515774
D253G	NTD	-0.180074	-0.0875401	-0.802998	0	0.306546	-0.111997	0.0924975	0.228671	-0.199425	-0.797864	-0.379408	-0.788267	-0.408684	-0.963546	-0.350347	-0.530481	-0.749394	0.126525	-0.369804	-0.685944	0.0825605	-1.17746	-0.194808	-1.06559	-0.375285	0.416581
S254F	NTD	-0.632683	-0.194455	-0.617946	-0.233325	-0.116816	-0.365061	-0.501247	-0.52553	-0.330964	-0.019305	-0.282116	-0.374811	-0.360131	-0.155793	-0.277439	-0.0388639	-1.35278	-0.364726	-0.0290683	-0.038871	0.136216	-0.476988	-0.0974221	-0.442633	-0.320532	0.293136
S255F	NTD	-0.418471	0.107114	-0.540284	-0.0631329	-0.0974077	-0.175223	0.394224	-0.170262	0.165431	-0.301582	-0.141092	-0.403872	-0.253044	-0.642547	0.0388691	-0.287225	-1.22134	-0.418287	-0.257772	-0.559569	-0.00496503	-0.340719	-0.00488939	-0.652077	-0.260339	0.324695
S256L	NTD	-0.360134	-0.21905	-0.418655	0.0293097	-0.165407	-0.0390998	-0.296816	-0.54507	0.311446	0.0195685	0.189777	-0.0195755	-0.0923723	-0.0780554	-0.0145817	-0.627613	-0.355179	-0.184724	0.136241	-0.0972902	0.0632065	-0.296994	0.209106	-0.345468	-0.133226	0.235231
G257D	NTD	0.106999	-0.408566	-0.569431	-0.822494	0.048642	-0.554916	0.364965	-0.929539	0.13135	-1.095	0.82244	0.0826782	0.175197	-0.165644	-0.165476	-0.890458	-0.520675	-0.520463	0.686174	0.121756	0.676301	-0.413724	0.505989	-0.622881	-0.164866	0.536675
G257V	NTD	-0.2287	-0.116713	0.64229	0.885565	0.0145061	-0.0972798	0.126603	-0.291906	-0.189664	-0.0291892	-0.029069	-0.0828524	-0.291902	-0.0536235	-0.0243429	0.175131	-1.09486	-0.150852	0.262733	-0.0873879	0.155574	-0.360024	0	-0.603401	-0.0612236	0.368758
W258C	NTD	-1.63977	-0.38902	-0.0389161	0.457295	-0.559712	-0.185092	-0.729853	-0.520793	-1.14336	-0.92926	-0.437965	-0.355366	-1.54265	-0.729917	-0.452585	-0.292099	-1.01699	-0.25308	-0.233436	-0.053411	0.0632065	-0.613136	-0.277391	-0.763726	-0.526543	0.475909
W258L	NTD	-0.710515	-0.282249	0.900176	0.846635	0.871055	0.0290717	0.389388	-0.282035	-0.866109	-1.43089	0.350457	-0.88085	-0.77849	-1.59644	0.384416	-0.316341	-0.754247	-0.0485522	0.520698	-0.841539	0.433025	-0.934508	0.0777542	-1.32349	-0.260149	0.734449
W258R	NTD	-1.04127	-1.0221	0.80286	0.253131	0.574165	-0.301725	0.219048	-0.860999	-0.938991	-0.997375	0.180075	-0.184986	-1.1873	-0.944168	0.408739	-0.696037	-0.778527	-0.8176	0.20437	-0.218951	0.0971971	-0.481905	0.17996	-0.22855	-0.324206	0.581354
G261R	NTD	0.150833	-0.00960664	0.0826459	0.457295	0.384409	-0.428288	0.248185	0.194778	0.253049	-0.768927	0.262833	-0.9197	0.0778589	-0.929577	0.243306	-0.287225	-0.321124	0.223872	0.457473	-0.501153	0.423289	-0.652047	0.442755	-0.885572	-0.0750265	0.470585
G261S	NTD	0.024345	0.136352	0.505987	0.379375	0.243325	0.126443	0.277493	0.21428	0.379529	0.194811	0.209286	-0.126633	0.228759	-0.0391116	-0.0584508	-0.165599	-0.413609	0.486728	0.17026	0.18506	0.408695	-0.0487308	0.501169	0.0437914	0.160981	0.225048
G261V	NTD	-1.06089	-1.11939	-0.880698	-0.641975	-0.744411	-1.39191	-0.763922	-1.11893	-0.715312	-1.57137	-0.856431	-1.37244	-1.19221	-1.68404	-0.739678	-1.23575	-1.31378	-0.705789	-0.603291	-1.1632	-0.729902	-1.21646	-0.783594	-1.6981	-1.05431	0.328913
A262S	NTD	0.335704	0.136352	0.0973172	0.408898	0.617946	-0.0633387	1.05111	0.160607	0.355241	-0.603336	0.5646	0.0582805	0.248237	-0.0391116	0.603396	-0.0388639	-0.535266	0.262877	0.0681932	-0.170262	1.10454	-0.194691	0.749278	-0.243285	0.205601	0.424207
6P-D614G		0	0	0	0	0	0	0	0	0	0	0	0	0	0	0	0	0	0	0	0	0	0	0	0	0	0
SARS-CoV-2 (RBD)		3.28946	2.31636	4.04368	2.95857	3.99506	2.13128	4.691	2.79808	3.02187	2.90997	2.61804	2.34052	2.09245	2.55459	4.05344	2.43788	2.85642	3.05595	2.90511	2.74454	2.06803	1.59605	2.79793	2.73483	2.87546	0.707133
		4A8			4-8			4-18			5-7			CM17			CM25			1-68			1-87			CM30			REGN10987			ACE2
Mutation(s)	Mutation location	Expression Rep1	Expression Rep2	Expression Rep3	Expression Rep1	Expression Rep2	Expression Rep3	Expression Rep1	Expression Rep2	Expression Rep3	Expression Rep1	Expression Rep2	Expression Rep3	Expression Rep1	Expression Rep2	Expression Rep3	Expression Rep1	Expression Rep2	Expression Rep3	Expression Rep1	Expression Rep2	Expression Rep3	Expression Rep1	Expression Rep2	Expression Rep3	Expression Rep1	Expression Rep2	Expression Rep3	Expression Rep1	Expression Rep2	Expression Rep3	Expression Rep1	Expression Rep2	Expression Rep3	Mean	S.D.
Δ69-70	NTD	0.880757	0.832135	0.832078	-0.043958	0.214114	0.155679	0.374664	0.369891	0.18978	-0.0487681	0.247928	-0.199584	-0.107034	-0.126692	-0.179732	-0.248331	-0.194682	-0.306342	0.622918	0.564539	0.189706	0.418559	0.793212	0.9391	-0.00960686	0.501315	0.506063	0.540112	0.81263	0.588748	0.408788	0.90016	0.588969	0.333549	0.381018
Δ144/145	NTD	-0.0341458	0.0194673	0.0145454	0.126319	0.369855	0.267707	-0.238446	-0.218877	-0.116847	-0.472096	-0.369892	-0.491521	0.481804	0.676342	0.681357	0.608116	0.579042	0.389376	-0.0681244	-0.0631446	-0.340748	-0.136309	-0.0341401	0.102039	-0.180003	0.15086	0.0242754	-0.131434	0.141106	-0.146082	-0.102249	0.248301	-0.21875	0.045991	0.315063
Δ69-70; Δ144	NTD	1.23597	1.14352	0.963474	1.40638	1.63494	1.59119	0.603461	0.277331	0.0827357	0.656917	0.593627	0.690999	1.33816	1.64479	1.60583	1.55701	1.55226	1.45	1.75182	2.44289	2.02921	1.27491	1.57182	1.79571	1.25062	1.48419	1.45987	0.880776	1.23593	0.93921	1.08512	0.812636	0.773705	1.23688	0.497748
Δ140	NTD	-0.491509	-0.545	-0.457473	-0.145933	-0.345511	-0.00493837	-0.992692	-1.05599	-1.08991	-0.369803	-0.423469	-0.671523	-0.214101	-0.257913	-0.15089	0.0971995	-0.306557	-0.165589	-0.360126	0.190052	-0.325886	-0.613112	-0.340452	-0.0972922	-0.593506	-0.545041	-0.403794	-0.686236	-0.360256	-0.690971	-0.5061	-0.58882	-0.905029	-0.436914	0.301324
Δ140-141	NTD	-0.272537	-0.321238	-0.257869	0.364969	0.209169	0.389272	-0.452556	-0.404004	-0.457391	0	-0.0291984	-0.121616	0.204306	0.394264	0.00978243	0.355138	0.194556	0.184782	0.389331	1.06088	0.569431	-0.121607	0.146124	0.40878	-0.136287	0.0291429	-0.0778218	-0.394229	-0.0390219	0.0535354	-0.131319	-0.277378	-0.496442	0.0294834	0.342119
Δ146	NTD	-0.661888	-0.627756	-0.447637	-0.301745	-0.116889	-0.170393	-1.01704	-1.09011	-0.627777	-1.05604	-1.57649	-1.45994	-0.262719	0.0486246	-0.048636	-0.462333	-0.462394	-0.511146	-0.306453	0	-0.194672	-0.45747	-0.447731	-0.321067	-0.627644	-0.783463	-0.330755	-1.08497	-0.76895	-0.564486	-0.783493	-1.1678	-0.997689	-0.596634	0.402733
Δ210	NTD	-1.11909	-1.04137	-1.18253	-1.0268	-1.13889	-1.67382	-1.77605	-1.41599	-1.34312	-1.34809	-1.13881	-1.37729	-1.01706	-0.754324	-0.832211	-1.00237	-0.934258	-0.939162	-0.627671	-0.0922052	-0.651921	-0.861326	-1.38661	-0.783494	-1.26015	-1.606	-1.19229	-1.29938	-1.30915	-1.07043	-1.37692	-1.08518	-1.23111	-1.11803	0.325687
Δ243-244	NTD	0.253089	0.238354	0.0583918	0.739746	0.57417	0.56444	-0.223814	-0.0681531	-0.102232	0.180057	0.165415	0.23846	0.447696	0.627841	0.515805	0.564311	0.642271	0.442713	0.16537	0.554749	-0.0827508	0.146027	0.0780123	0.306648	0.0244326	0.199497	0.141134	-0.20928	0.121543	-0.150845	-0.0486196	-0.262872	-0.15089	0.202749	0.282411
11 aa ins 248-249	NTD	-0.0632832	-0.379604	0.905077	1.09974	1.19219	1.83934	0.374691	0.194642	0.666641	0.749331	1.47921	0.963467	0.471926	1.1387	2.47198	0.773639	0.340541	0.608135	0.243304	1.33349	-0.0535987	-0.00477158	0.165579	0.24349	0.510949	0.837001	1.00248	0.0827877	0.287064	0.369921	0.0388716	0.00485756	-0.0389396	0.60148	0.607532
6P-D614G		0	0	0	0	0	0	0	0	0	0	0	0	0	0	0	0	0	0	0	0	0	0	0	0	0	0	0	0	0	0	0	0	0	0	0
		REGN10987			REGN10933			ACE2			2-43			N3-1			4A8
Mutation(s)	Mutation location	Expression Rep1	Expression Rep2	Expression Rep3	Expression Rep1	Expression Rep2	Expression Rep3	Expression Rep1	Expression Rep2	Expression Rep3	Expression Rep1	Expression Rep2	Expression Rep3	Expression Rep1	Expression Rep2	Expression Rep3	Expression Rep1	Expression Rep2	Expression Rep3	Mean	S.D.
Y453A	RBD	-1.24066	-1.17265	-1.35773	-1.79054	-1.57657	-1.51342	-1.42087	-1.61539	-1.24087	-1.40629	-1.04135	-1.32852	-0.958657	-1.14349	-1.0169	-1.20201	-0.457421	-1.08504	-1.2538	0.291625
L455A	RBD	0.569381	0.481796	0.350365	0.277393	0.622743	0.618011	0.111898	0.248256	0.690957	0.306603	0.695854	0.389376	0.107025	0.00969401	0.0584053	0.540163	0.52551	0.335728	0.385509	0.214435
G476D	RBD	-1.1921	-1.0752	-1.20676	-1.28472	-1.08515	-0.924459	-1.13881	-1.24574	-0.905	-1.0461	-0.973289	-1.14361	-0.900156	-0.91967	-0.783426	-1.02684	-1.14856	-1.05101	-1.05837	0.133098
F486K	RBD	0.282289	0.404004	0.26763	-0.136225	0.335643	0.287126	0.180001	0.423378	0.632588	0.257921	0.326064	0.238468	-0.189822	0.0632545	-0.0486372	0.282196	0.52063	0.51097	0.257638	0.214619
E406W	RBD	-1.66401	-1.65937	-1.70807	-1.58619	-1.34306	-1.25075	-1.36246	-1.26518	-1.23607	-1.43545	-1.15799	-1.24085	-1.24577	-1.30402	-1.29913	-1.66422	-1.28953	-1.40141	-1.3952	0.174556
Q493F	RBD	-1.65458	-1.5377	-1.70324	-2.05861	-1.72254	-1.90771	-1.8295	-1.62053	-1.60598	-1.51814	-1.23591	-1.65444	-1.38684	-1.45509	-1.41116	-1.55236	-1.48902	-1.63004	-1.60963	0.189855
K444A	RBD	-0.467201	-0.179988	-0.355314	-0.306606	-0.165472	-0.219048	-0.0195428	-0.238354	-0.218941	-0.3552	-0.121546	-0.175169	-0.141057	-0.345547	-0.0388663	0.22382	-0.10711	-0.496331	-0.207082	0.166646
K444Q	RBD	-0.520659	-0.398961	-0.525584	-0.107057	0.0583669	0.00481961	-0.46716	-0.428183	-0.121628	-0.345513	-0.165422	-0.350264	-0.189822	-0.238395	-0.155758	0.180078	-0.0292637	0.160622	-0.20221	0.216973
V445A	RBD	-0.603349	-0.598396	-0.510922	-0.627774	-0.224001	-0.33095	-0.948961	-0.812634	-0.433042	-0.720239	-0.374584	-0.579092	-0.457312	-0.569361	-0.389367	-0.467098	-0.160586	-0.413566	-0.512291	0.190868
G446A	RBD	-1.46956	-1.2845	-1.54275	-1.01695	-0.652033	-0.530411	-1.05599	-0.900256	-0.724974	-0.875963	-0.710339	-1.11434	-0.822443	-0.978111	-0.861387	-0.880813	-0.798016	-0.754329	-0.942954	0.263204
G446V	RBD	-1.30419	-1.21166	-1.3529	-1.41115	-1.09493	-1.11909	-1.43069	-1.40614	-1.10471	-1.39641	-1.40151	-1.23107	-1.32861	-1.27489	-1.23113	-1.30417	-1.29432	-1.29925	-1.28871	0.103425
S477N	RBD	0.0486489	0.116906	-0.121642	-0.277396	-0.0730177	0.194629	-0.262783	0.0876203	0.175145	0.0827583	0.121705	-0.194574	-0.184871	-0.384538	0.0681649	-0.209244	-0.102166	0.116801	-0.0443252	0.172741
6P-D614G		0	0	0	0	0	0	0	0	0	0	0	0	0	0	0	0	0	0	0	0
SARS-CoV-2 (RBD)		1.30416	1.31881	1.19706	2.18002	2.59843	2.65688	2.33568	2.07301	2.54009	2.27735	2.5888	2.00489	2.00483	2.09239	2.10702	2.41845	2.24811	1.99511	2.10784	0.427892
6P (ΔRBD)		-1.71771	-1.66415	-1.78583	-1.84915	-1.58665	-1.54761	-1.76173	-1.83932	-1.7275	-1.89292	-1.32349	-1.80995	-1.23583	-1.25546	-1.3187	-1.44044	-1.32365	-0.992732	-1.5596	0.257683
		Log2(normalized expression)
Mutation(s)	Mutation location	Replicate 1	Replicate 2	Replicate 3	Replicate 4	Replicate 5	Replicate 6	Replicate 7	Replicate 8	Replicate 9	Replicate 10	Replicate 11	Replicate 12	Mean	S.D.
S13I	NTD	-0.754043	-0.608285	-0.598611	0	-0.248044	0.189723	-0.0436416	-0.136142	0.311702	-0.141172	0.053253	0.0826053	-0.157721	0.321859
S13I, W152C	NTD	-0.778363	-0.384369	-0.598611	0.0290211	0.457487	0.67148	0.452712	0.652077	0.223989	0.379621	0.481574	0.710371	0.191416	0.491108
L18F	NTD	Same L18F data from table above												-0.635828	0.381813
T19R	NTD	0.288481	0.210252	0.089021	0.195825	0.200891	0.195825	0.141907	0.113021	0.15688	0.113021	0.15688	0.0936975	0.162975	0.0557973
T20N	NTD	-0.374423	-0.218759	-0.389729	-0.0733684	-0.20888	-0.0336355	-0.330513	-0.452538	-0.482031	-0.155719	-0.253087	-0.224229	-0.266409	0.13643
P26S	NTD	0.559636	0.160709	0.330732	0.457146	0.29685	0.331167	0.150842	0.00983771	0.228827	0.111909	0.17057	0.107102	0.242944	0.151442
Δ69-70	NTD	Same Δ69-70 data from table above												0.333549	0.381018
D80A	NTD	0.0535924	0.223827	0.0485576	-0.0532225	0.0876727	0.384497	0.097678	0.223979	-0.170542	-0.121577	0.106886	-0.107101	0.0645205	0.15551
D138Y	NTD	-0.247905	0.218938	0.0827375	0.320836	-0.0386523	0.0441499	0.282155	-0.0294183	0.608415	0.155608	0.136131	0.107102	0.136675	0.2048
Δ144/145	NTD	Same Δ144/145 data from table above												0.045991	0.315063
W152C	NTD	-0.389345	-0.160505	-0.248308	0.520574	0.0680975	0.218968	0.292199	0.257811	0.72999	0.569416	0.63724	0.588638	0.045991	0.315063
Δ157	NTD	0.575451	0.614482	0.77982	0.497603	0.419666	0.433874	0.215267	0.229502	0.15688	0.317423	0.327384	0.414691	0.415171	0.174155
Δ158	NTD	0.609593	0.77982	0.755433	0.521518	0.400293	0.468493	0.375544	0.327384	0.307393	0.220266	0.429565	0.33662	0.460993	0.168568
R190S	NTD	-0.939148	-0.963312	-0.992809	-0.618383	-1.07539	-0.695913	-0.686219	-0.84701	-0.934112	-0.622898	-0.472256	-0.554605	-0.783505	0.18968
D215G	NTD	0.496394	0.617951	0.647176	0.40397	0.895614	0.99746	0.647373	0.326101	0.579054	0.841964	0.827163	0.676474	0.663058	0.19215
Δ242-244	NTD	-1.04629	-0.880718	-1.00751	-0.938692	-1.07027	-0.642617	-0.510984	-1.02195	-0.968667	-1.2988	-0.847166	-1.04595	-0.939967	0.196839
R246I	NTD	-1.69313	-1.53325	-1.41096	-1.28914	-1.27954	-1.32401	-0.885214	-1.19233	-1.08515	-1.52781	-1.1635	-1.49367	-1.32314	0.214824
K417N	RBD	0.846748	0.83213	0.987858	0.564685	0.540271	0.40868	1.04161	0.710493	0.832002	1.22161	0.895097	0.705556	0.798895	0.219391
K417T	RBD	0.827376	1.42568	1.16762	0.661527	0.267813	0.428325	0.666565	0.574229	0.58867	0.870742	1.01214	0.822187	0.776073	0.306183
L452R	RBD	0.452595	-0.646991	0.291825	-0.160715	-0.126406	-0.437978	-0.316103	-0.224111	-0.145895	-0.0921482	0.277316	0.369709	-0.0632419	0.327586
T478K	RBD	0.687452	0.526715	0.624212	0.736121	0.740601	0.624212	0.624212	0.682287	0.497603	0.643477	0.653014	0.614482	0.637866	0.0695436
E484K	RBD	-0.369585	-0.121726	-0.131488	-0.369682	-0.170222	-0.569589	0.243666	0.185011	0.0341482	-0.175164	0.145715	-0.111943	-0.117571	0.233115
N501Y	RBD	-0.0582568	0.0243861	0.0534888	0.185121	0.2631	0.496327	0.350392	0.209441	-0.0634947	0.131662	0.306555	0.126509	0.168769	0.16147
A570D	S1	-0.0144239	0.175265	0.0923429	0.272699	0.102519	0.437923	0.224188	-0.0922501	0.0729924	-0.111909	0.423324	0.13156	0.142852	0.1694
H655Y	S1	-1.08509	-0.987974	-0.730372	-0.613362	-0.812189	-0.856282	-0.573978	-0.710718	-0.642062	-0.662426	-0.623186	-0.68596	-0.748633	0.151421
P681H	S1	0.194672	0.433024	0.501298	0.345672	0.754462	0.661775	0.535619	0.515906	0.36991	0.365235	0.719996	0.442987	0.486713	0.157742
P681R	S1	0.0936975	0.0397883	-0.0187352	0.0835458	0.0446269	0.0646146	-0.237207	0.00131415	-0.0814897	0.0202701	-0.11527	0.0542556	-0.00421573	0.0927352
A701V	S2	0.394218	0.403998	0.471886	0.438015	0.637515	0.8028	0.696149	0.520873	0.403887	0.228796	0.578855	0.447804	0.502066	0.148948
T716I	S2	0.291916	0.364993	0.102212	0.267782	0.59379	0.710519	0.491574	0.238372	0.345512	0.292061	0.510787	0.413742	0.385272	0.161253
D950N	HR1	-0.00367213	0.113021	-0.0331073	0.0741113	0.089021	0.0542556	0.0542556	0.00131415	-0.091187	0.0202701	-0.0666299	0.0646146	0.0230223	0.0606698
S982A	HR1	0.408862	0.355278	0.364877	0.194867	0.374939	0.676283	0.457634	-0.0147466	-0.126766	0.272605	0.335493	0.262804	0.296844	0.201389
T1027I	CH	-0.471962	-0.262663	-0.189944	-0.112386	-0.287154	-0.121324	-0.145826	-0.335815	-0.184878	-0.234022	-0.20949	-0.116833	-0.222691	0.101262
D1118H	CD	0.209318	0.267646	0.28215	0.326294	0.438046	0.681183	-0.10188	-0.097473	0.257745	0.146299	0.418358	0.296926	0.260384	0.207108
6P-D614G		0	0	0	0	0	0	0	0	0	0	0	0	0	0
		Log2(normalized expression)
Varaints	Mutation(s)	Replicate 1	Replicate 2	Replicate 3	Replicate 4	Replicate 5	Replicate 6	Replicate 7	Replicate 8	Replicate 9	Replicate 10	Replicate 11	Replicate 12	Replicate 13	Replicate 14	Replicate 15	Replicate 16	Replicate 17	Replicate 18	Replicate 19	Replicate 20	Replicate 21	Replicate 22	Replicate 23	Replicate 24	Replicate 25	Replicate 26	Replicate 27	Replicate 28	Replicate 29	Replicate 30	Replicate 31	Replicate 32	Replicate 33	Replicate 34	Replicate 35	Replicate 36	Replicate 37	Replicate 38	Replicate 39	Replicate 40	Replicate 41	Replicate 42	Replicate 43	Replicate 44	Replicate 45	Replicate 46	Replicate 47	Replicate 48
B.1.1.7 (alpha)	Δ69-70, Δ144, N501Y, A570D, P681H, T716I, S982A, D1118H	0.106957	0.175203	0.593647	1.18251	1.37208	1.43565	-0.0487701	0.588832	-0.0146035	-0.107031	-0.175302	0.428188	0.472002	0.423219	1.06574	0.773667	0.953824	1.7032	0.233493	0.491458	0.593605	0.160667	-0.170264	0.073011	0.32595	0.0778593	0.335738	0.545146	0.725085	0.520623	0.584025	0.136249	0.574115	1.33814	1.53781	1.37707	0.287132	0.885494	1.18248	0.496423	0.194535	0.389258	-0.175196	0.18984	0.048709	-0.0096404	0.0972898	0.394233
B.1.351 (beta)	L18F, D80A, D215G, Δ242-244, R246I, K417N, E484K, N501Y, A701V	-0.024316	-0.428274	-0.248139	0.160583	0.175166	0.292048	-0.0974389	-0.267773	-0.433016	-0.58391	-0.953857	-1.02178	0	-0.238305	-0.846695	-0.272559	-0.0535928	-0.14607	0.2968	-0.316245	-0.0778566	0.136194	0.0339929	-0.121631	-0.501275	-1.57169	-1.69829	-1.46475	-1.47442	-1.5572	-0.549856	-1.30886	-0.467067	0.0195774	0.45742	-0.048645	-0.262682	-0.306624	-1.21179	-0.875852	-1.15823	-1.1484	-0.530419	-0.978044	-0.851465	-0.413631	-0.530436	-0.647222
B.1.1.28 (gamma)	L18F, T20N, P26S, D138Y, R190S, K417T, N501Y, E484K, H655Y, T1027I	-1.24099	-0.720432	-1.06059	-0.812415	-0.593888	-0.735366	-0.919847	-0.61799	-0.963658	-1.52291	-0.871257	-1.3966	-0.871145	-0.476662	-0.735008	-1.00723	-0.793337	-0.832298	-0.914514	-0.511388	-0.846548	-0.690984	-0.715573	-0.569105	-0.988206	-0.651958	-1.1681	-0.861002	-1.03109	-1.4109	-1.09511	-0.812664	-0.822668	-0.84704	-0.603419	-0.866393	-1.1146	-0.656965	-0.905077	-0.948667	-0.734736	-1.12378	-1.19727	-0.836896	-1.17238	-1.24583	-0.78861	-1.2314
B.1.427/B.1.429 (epsilon)	S13I, W142C, L452R	-1.63986	-1.68374	-2.08768	-0.540108	-0.447692	-0.7301	-1.18233	-1.50385	-1.43562	-1.19229	-0.759117	-1.12416	-1.32355	-1.3332	-1.56224	-0.486741	-0.544921	-0.62303	-1.28478	-1.19707	-1.28954	-0.671493	-0.836935	-0.510915	-1.44526	-1.34295	-1.89778	-1.42101	-2.07288	-1.92695	-0.958666	-1.02669	-0.798154	-1.44528	-2.07786	-2.0438	-1.4209	-1.71773	-1.53754	-1.83931	-1.96095	-1.99499	-1.55238	-1.55727	-2.33589	-2.24798	-1.81493	-1.26037
B.1.617.2 (delta)	T19R, Δ157, Δ158, L452R, T478K, P681R, D950N	0.48712	0.238399	-0.243513	0.0593341	-0.2037	-0.514997	-0.150075	-0.115936	-0.481493	0.389774	0.170207	0.0972466	0.0101301	-0.238257	-0.690494	0.0536318	-0.179993	-0.243513	-0.0392872	-0.101549	-2.65038	0.335587	0.0930829	-0.233021	-0.2037	0.0247769	-0.422682	-0.0778849	0.0930829	-0.442692	0.0101301	-0.145148	-0.0778849	-0.00466686	-0.219149	-0.315483	0.603899	0.278063	-0.0967851	0.248418	0.0203985	-0.393178
	SEC or SDS-PAGE#	Spike Display (Log2(normalized expression)
	(Fold expression vs 2P)	Replicate 1	Replicate 2	Replicate 3
2P + (E819C, S1055C)	0	0.0547166	0.0582329	0.055185
2P + (R1039F)	0.5	0.114336	0.117068	0.125733
2P + (A903C, Q913C)	0.8	0.773877	0.750803	0.789772
2P + (T791C, A879C)	1	0.0423613	0.0435743	0.0428543
2P	1	1	1	1
2P + (A892P)	1.4	1.20808	1.33213	1.27491
2P + (S884C, A893C)	1.5	0.897823	0.941165	0.957146
2P + (G769E)	3	1.74466	1.61988	1.78027
2P + (A942P)	6	1.90469	2.01707	2.31595
6P (Hexapro)	9.8	2.97294	2.80723	2.82596
6P-D614G	12.2	3.82876	2.97294	3.21236
# Used publised data from Hseih, CL et al., Science (2020)
[truncated: 2 more columns]

## Sheet: Spike Homologs
	Median fluorescence from Anti-FLAG (AF-488) signal. Measured by Spike Display								Median fluorescence from Anti-FLAG (AF-488) signal. Measured by Spike Display
	6P-D614G	SARS-CoV-2 (RBD)	SARS-CoV-2 (ΔRBD)	SARS-CoV-1	MERS	HKU1		SARS-CoV-1	No TM	2P	4P	6P
Replicate 1	26805	76781	3726	820	16492	5099		Replicate 1	190	820	2461	2903
Replicate 2	13068	40451	3615	427	5915	2469		Replicate 2	186	427	1095	2404
Replicate 3	14266	41698	3425	405	5719	2412		Replicate 3	171	405	3437	2874
Mean	18046.3	52976.7	3588.67	550.667	9375.33	3326.67		Mean	182.333	550.667	2331	2727
S.D.	6212.59	16839.9	124.286	190.659	5032.88	1253.44		S.D.	8.17856	190.659	960.526	228.702
	Median fluorescence from ACE2 (AF-647) signal. Measured by Spike Display								Median fluorescence from ACE2 (AF-647) signal. Measured by Spike Display
	6P-D614G	SARS-CoV-2 (RBD)	SARS-CoV-2 (ΔRBD)	SARS-CoV-1	MERS	HKU1		SARS-CoV-1	No TM	2P	4P	6P
Replicate 1	56488	116260	196	1156	692	316		Replicate 1	188	1156	2202	3615
Replicate 2	26536	64429	192	595	278	158		Replicate 2	199	595	782	2624
Replicate 3	30989	64212	209	556	270	159		Replicate 3	174	556	3245	3356
Mean	38004.3	81633.7	199	769	413.333	211		Mean	187	769	2076.33	3198.33
S.D.	13195.8	24484.7	7.25718	274.113	197.074	74.2473		S.D.	10.2307	274.113	1009.43	419.654
	Normalized ACE2 signal (AF-647/AF-488). Measured by Spike Display
	6P-D614G	SARS-CoV-2 (RBD)	SARS-CoV-2 (ΔRBD)	SARS-CoV	MERS	HKU1
Replicate 1	2.10737	1.51418	0.052603	1.40976	0.04196	0.061973		SARS-CoV-1	Description
Replicate 2	2.03061	1.59277	0.053112	1.39344	0.046999	0.063994		No TM	SARS-CoV-2 (2P) w/o transmembrane domain
Replicate 3	2.17223	1.53993	0.061022	1.37284	0.047211	0.06592		2P	SARS-CoV-2 (WT + K968P + V969P)
Mean	2.1034	1.54896	0.055579	1.39201	0.04539	0.0639623		4P	SARS-CoV-2 (2P + F799P + A874P)
S.D.	0.0578837	0.0327132	0.00385439	0.0151048	0.00242692	0.00161151		6P	SARS-CoV-2 (4P + A881P + S924P)

## Sheet: Titration Curves
Titration Curves w/ 6P-D614G Spike Display cells
[nAb/ACE2]	4A8			4-8			4-18			5-7			CM17			CM25			CM30			2-43			REGN10933			REGN10987			ACE2
(nM)	Rep1	Rep2	Rep3	Rep1	Rep2	Rep3	Rep1	Rep2	Rep3	Rep1	Rep2	Rep3	Rep1	Rep2	Rep3	Rep1	Rep2	Rep3	Rep1	Rep2	Rep3	Rep1	Rep2	Rep3	Rep1	Rep2	Rep3	Rep1	Rep2	Rep3	Rep1	Rep2	Rep3
130	1	0.999968	0.931595	1	0.931621	0.916065	0.976678	1	0.957106	1	0.976657	0.98327	0.87	0.93	0.86	0.96	0.96	0.98				1	0.919094	0.983329	0.960371	1	0.950709	1	0.986587	0.96035	1	0.980046	0.98339
43.33	1.03453	0.97355	0.960334	0.993332	0.950671	0.96687	0.912923	0.937914	0.873798	0.941058	0.931626	0.906818	0.98	1	0.94	0.93	1	0.98	0.96	1	0.93	0.922292	0.862076	0.879697	1.02042	0.973381	1.04842	0.986585	0.989943	1.0308	0.873891	0.847645	0.916104
14.44	1.00343	0.993405	0.934971	0.95068	0.937924	0.919162	0.819543	0.816775	0.797741	0.844786	0.827878	0.819532	0.96	0.96	0.94	0.92	0.93	0.96	0.8	0.79	0.8	0.894696	0.79238	0.811342	0.934793	0.979987	0.953853	0.947427	0.99662	0.999945	0.609131	0.590892	0.621619
4.81	1.01371	1.00686	0.947553	0.957142	0.909891	0.900718	0.577064	0.604975	0.575128	0.683059	0.72827	0.673902	0.89	0.98	0.94	0.84	0.94	0.97	0.43	0.45	0.46	0.836344	0.716163	0.733264	0.986575	0.888676	0.953891	0.937897	0.953856	0.957052	0.316611	0.320882	0.328554
1.6	0.94113	0.950759	0.934909	0.773882	0.753297	0.763512	0.328555	0.323057	0.321972	0.396858	0.418861	0.424561	0.87	0.87	0.89	0.86	0.88	0.9	0.23	0.23	0.25	0.740736	0.619422	0.651596	0.867929	0.839115	0.873843	0.953815	0.922172	0.960274	0.162376	0.152817	0.169618
0.53	0.879652	0.730846	0.753198	0.458843	0.424532	0.404998	0.155379	0.161793	0.158031	0.212626	0.219179	0.208371	0.63	0.6	0.63	0.59	0.62	0.63	0.11	0.11	0.12	0.519801	0.404977	0.440595	0.694706	0.634257	0.671696	0.676204	0.687714	0.685368	0.0852578	0.0835683	0.0878962
0.18	0.580999	0.40769	0.417449	0.199456	0.189607	0.182079	0.070103	0.073002	0.072987	0.092118	0.103308	0.10228	0.38	0.33	0.37	0.3	0.31	0.3	0.06	0.06	0.06	0.320862	0.213383	0.232114	0.418875	0.327463	0.381109	0.338667	0.333008	0.29492	0.0537129	0.0501967	0.0529896
0.06	0.35984	0.18091	0.219982	0.057636	0.052973	0.048381	0.03452	0.03534	0.037425	0.046298	0.04969	0.050542	0.21	0.17	0.18	0.14	0.14	0.14	0.03	0.03	0.04	0.118265	0.067329	0.076764	0.23212	0.174853	0.218461	0.179634	0.208379	0.160702	0.038197	0.0333592	0.0348747
LCB1/ACE2 Competition Assays
[LCB1]	6P-D614G			6P-D614G + LCB1			B.1.1.7 + LCB1			B.1.351 + LCB1			B.1.1.28 + LCB1			B.1.427/B.1.429 + LCB1				[LCB1]	B.1.617.2 + LCB1
(nM)	Rep1	Rep2	Rep3	Rep1	Rep2	Rep3	Rep1	Rep2	Rep3	Rep1	Rep2	Rep3	Rep1	Rep2	Rep3	Rep1	Rep2	Rep3		(nM)	Rep1	Rep2	Rep3
25	0.966909	0.928323	0.879689	0.033022	0.034508	0.039134	0.061478	0.065803	0.065913	0.848089	0.82478	0.885414	0.787068	0.786874	0.816673	0.468238	0.477808	0.434726		50	0.050837	0.051928	0.059821
8.335	0.925446	0.973289	0.947553	0.042728	0.037701	0.044775	0.116638	0.111683	0.102981	0.970457	0.900671	0.81438	0.867708	0.87955	0.879486	0.718644	0.709108	0.68307		16.67	0.05399	0.061359	0.055444
2.78	0.983347	0.960228	0.966787	0.253348	0.216184	0.176641	0.326334	0.262098	0.256	0.919371	0.928175	0.876959	0.928442	0.9253	0.937617	0.853494	0.839218	0.879707		5.56	0.095012	0.103619	0.095581
0.925	0.950772	0.98977	0.986335	0.573138	0.516254	0.530413	0.569391	0.554162	0.584895	0.983619	0.873344	0.876763	0.940859	0.963461	0.960353	0.950675	0.900803	0.944384		1.85	0.322127	0.369836	0.317617
0.31	0.963726	1	1	0.816756	0.748039	0.755883	0.811336	0.827878	0.814147	0.986486	0.92559	0.816983	0.912713	0.941064	0.950339	0.950752	1	0.938098		0.62	0.632167	0.671665	0.63438
0.105	1.00358	0.960165	0.986335	0.891479	0.876667	0.953982	0.885777	0.940977	0.937902	0.91615	0.996399	1.01376	0.95369	0.973156	0.957089	0.882619	0.93174	0.963781		0.21	0.880033	0.850834	0.847658
0.035	0.966811	0.996554	0.976572	0.97985	0.986622	1	0.870874	1	0.928499	0.986752	0.966669	0.919052	0.94415	0.95037	1	0.957108	0.885866	0.960479		0.07	0.925393	0.93499	0.960781
0.01	1	0.966906	0.993075	1	1	0.996554	1	0.98979	1	1	1	1	0.944203	0.976533	0.976635	0.963678	0.900755	0.934846		0.02	0.836537	1	0.983444

## Sheet: Pearson Correlation Matrix
	4A8	4-8	4-18	5-7	1-68	4-19	1-87	CM17	CM25	CM30	REGN10987
4A8	1
4-8	0.127622	1
4-18	0.0916777	0.362447	1
5-7	0.139914	0.409011	0.157583	1
1-68	0.94092	0.144908	0.139553	0.0783862	1
4-19	0.0973736	0.48021	0.148918	0.699723	0.0333646	1
1-87	0.760335	0.220269	0.0413499	0.2121	0.641028	0.197028	1
CM17	0.759816	0.419433	0.22297	0.115252	0.739395	0.196916	0.642769	1
CM25	0.911213	0.335634	0.178092	0.239419	0.894748	0.184154	0.782039	0.831305	1
CM30	0.0218966	0.54722	0.203275	0.171223	-0.0169862	0.424809	0.146877	0.374099	0.171852	1
REGN10987	0.212871	0.127598	0.0169233	0.339233	0.25091	0.055306	0.183395	0.107618	0.277653	-0.0124625	1
	These calculations were performed after first computing the mean of side-by-side replicates, and then analyzing those means.
	Data from alanine scan and clinical variant heatmaps
